# Supplementary material for: Enhancing reproducibility in scientific computing: Metrics and registry for Singularity containers
Source: PLoS One. 2017 Nov 29;12(11):e0188511. doi: 10.1371/journal.pone.0188511 (PMC5706697; doi:10.1371/journal.pone.0188511)
Supplement: S1 Table — Comparison results across reproducibility levels for a randomly selected container from the vsoch/singularity-hello-world collection against all other containers in the collection. (TSV) [file pone.0188511.s005.tsv]

	ENVIRONMENT	IDENTICAL	RECIPE	BASE	RUNSCRIPT	REPLICATE	LABELS
c2bc473b56ee6868c343ddc97151f7cc17b32471.img	1.0	0.9952556668423828	1.0	1.0	1.0	1.0	0
4c14ab49b1937e63457fe9727bee5296ff26ea93.img	1.0	0.9952556668423828	1.0	1.0	1.0	1.0	0
2c08a3936a7749a9e63a52127651746b9d824c9b.img	1.0	0.9956070989281322	1.0	1.0	1.0	1.0	0
62eee03fd3d86e9dea0e938780cd60d95f7dcd46.img	1.0	0.9982428395712528	0.8	1.0	0.0	0.999802488643097	0
64f30cb7b55dec32088226850080b94926621234.img	1.0	0.9952556668423828	0.8	1.0	0.0	0.999802488643097	0
b7f59df16e01e873993df6ef3a666e37d5869c12.img	1.0	0.9952556668423828	0.8	1.0	0.0	0.999802488643097	0
307057e7059320a24cc3201b5a236b25926d73c3.img	1.0	0.9952556668423828	0.8	1.0	0.0	0.999802488643097	0
1e91c7c3ae551c87c67d0362e413be356255050c.img	1.0	0.9949042347566333	0.8	1.0	0.0	0.999802488643097	0
71acf614cd0351a76b2e1e6e492b1b3a061d6aa9.img	1.0	0.9949042347566333	1.0	1.0	1.0	1.0	0
f6216b987142e6fa345f89e65635207543d4be80.img	1.0	0.9952556668423828	1.0	1.0	1.0	1.0	0
928b4fc5dbe536cc8ba678eb5e37aca814d4d413.img	1.0	1.0	1.0	1.0	1.0	1.0	0
082a71b5e2d3c9ca994732a50221227b37646109.img	1.0	0.9952556668423828	0.8	1.0	0.0	0.999802488643097	0
48aa180690302c1b68fb9d86ac971ba153a0f5cc.img	1.0	0.9956070989281322	1.0	1.0	1.0	1.0	0
e0c7b3f470d9ed104434ddf0fe55d6ca4385e738.img	1.0	0.9956070989281322	1.0	1.0	1.0	1.0	0
99ac1458dbd5e8cb26b06a0c9f46dab728d9e2cc.img	1.0	0.9952556668423828	0.8	1.0	0.0	0.999802488643097	0
1302cf40ba00b13c12693601343a67b1f50ff281.img	1.0	0.9952556668423828	0.8	1.0	0.0	0.999802488643097	0
ed5848b9b19b1b55067115c047f60f7a660e0ef6.img	1.0	0.9956070989281322	0.8	1.0	0.0	0.999802488643097	0
vsoch-singularity-hello-world-master.img	1.0	1.0	1.0	1.0	1.0	1.0	0
5e87b195942ccb7540243ff0fb26d277702bde8b.img	1.0	0.9982428395712528	1.0	1.0	1.0	1.0	0
3affcbc0385b3925d9f1c030f2a8f85c697e3eee.img	1.0	0.9952556668423828	1.0	1.0	1.0	1.0	0
27110f23f465669dcc1577db5a7d509ceb461808.img	1.0	0.9952556668423828	1.0	1.0	1.0	1.0	0
2dd11575288e7cfba471f10d6787b24e5d451181.img	1.0	0.9949042347566333	1.0	1.0	1.0	1.0	0
a616cd9e9150c470c3b2ffa78b16963cd5a78ecd.img	1.0	0.9952556668423828	1.0	1.0	1.0	1.0	0
63223f676c8534992f3f157d120f53ae01dd2249.img	1.0	0.9952556668423828	0.8	1.0	0.0	0.999802488643097	0
b87824c7180a6030ce4e70bf6b56d10877ab5f69.img	1.0	0.9952556668423828	0.8	1.0	0.0	0.999802488643097	0
901baba8e955f426811fb784fd18e5d66af52743.img	1.0	0.9956070989281322	0.8	1.0	0.0	0.999802488643097	0
9d316f8a1622826a4c83a0b719f2f50cb2b4035c.img	1.0	0.9952556668423828	0.8	1.0	0.0	0.999802488643097	0
7be4360fdc95e9ada032861cbcab9f7a49130260.img	1.0	0.9952556668423828	1.0	1.0	1.0	1.0	0
da0a5de69cabaa13f07956327dd26df6d8517038.img	1.0	0.9949042347566333	0.8	1.0	0.0	0.999802488643097	0
e535985dc1c520d61766d9c9c70f48799bb54d44.img	1.0	0.9949042347566333	0.8	1.0	0.0	0.999802488643097	0
c9222c4a81eb294260b3aa939ee9a74a06159cfd.img	1.0	0.9956070989281322	0.8	1.0	0.0	0.999802488643097	0
0cacefcf8a6aac8f685473dccc0bfda213c60614.img	1.0	0.9949042347566333	1.0	1.0	1.0	1.0	0
1b8c9e018370c03bc5b2a83ea3bb8818ca5e5151.img	1.0	0.9952556668423828	1.0	1.0	1.0	1.0	0
54c13f6fad7d3365b43758d55f607fffc6dfc512.img	1.0	0.9978914074855034	1.0	1.0	1.0	1.0	0
f167d9f5a0f38b5cb15a59d5374f1ebaaab6f1ae.img	1.0	0.9952556668423828	1.0	1.0	1.0	1.0	0
a6c64ac646bc7403e48002140523c2357a8a1235.img	1.0	0.9949042347566333	1.0	1.0	1.0	1.0	0
0be63356699ea3ac0938bb372c4b2b84afd3a527.img	1.0	0.9952556668423828	0.8	1.0	0.0	0.999802488643097	0
41130f458b5c56c5be9d512275c00893b14e4523.img	1.0	0.9956070989281322	1.0	1.0	1.0	1.0	0
624ddfa525bd8aa76455732729f582f04a1dff26.img	1.0	0.9956070989281322	1.0	1.0	1.0	1.0	0
1468a1437aae17d8d563882dc634ed891339bfb7.img	1.0	0.9952556668423828	1.0	1.0	1.0	1.0	0
e3079d075927e28b70ed93bc219510122613538c.img	1.0	0.9956070989281322	0.8	1.0	0.0	0.999802488643097	0
9173c371c3e2c168223f1a3d1b9e1c62fb3fca8e.img	1.0	0.9952556668423828	0.8	1.0	0.0	0.999802488643097	0
f0840876fb364640cb53d660738dd65c27452dac.img	1.0	0.9952556668423828	0.8	1.0	0.0	0.999802488643097	0
7674e5ceed7fc0e3fb79e1d6867b77981940c2d2.img	1.0	0.9952556668423828	0.8	1.0	0.0	0.999802488643097	0
124b63cfd3aef3774814c2852afb122ec6fe40df.img	1.0	0.9949042347566333	1.0	1.0	1.0	1.0	0
2354555354edc44f363ef5fb109dd2e615b41aa7.img	1.0	0.9949042347566333	0.8	1.0	0.0	0.999802488643097	0
fe3f924829680b5a5d37dead2cc1900a90c68584.img	1.0	0.9952556668423828	0.8	1.0	0.0	0.999802488643097	0
c49d2ce7aaa3ecc99ca85a1dccedc75b627c07dd.img	1.0	0.9949042347566333	1.0	1.0	1.0	1.0	0
0cccc4d5a0ec1f09b7b18d84ad99f5423647c4ab.img	1.0	0.9956070989281322	1.0	1.0	1.0	1.0	0
8437e41fd0d06c8d85f3b6b3f6fc2eb49406af32.img	1.0	0.9956070989281322	1.0	1.0	1.0	1.0	0
248cdbf30ad014d1bb41d0c69d3c428493c95d8c.img	1.0	0.9952556668423828	1.0	1.0	1.0	1.0	0
da2db69242843238353ec6ec2139b0cf3d4a36de.img	1.0	0.9952556668423828	1.0	1.0	1.0	1.0	0
528d46c8f116d2f1061d22eb912220e1a538a7ee.img	1.0	0.9956070989281322	0.8	1.0	0.0	0.999802488643097	0
02b07d5a9c9e0af2dcbab71e43c2fb23747fc652.img	1.0	0.9952556668423828	0.8	1.0	0.0	0.999802488643097	0
feb3aecc104cc1d83ad1bc6c4a2b7c2902cd1a7c.img	1.0	0.9949042347566333	1.0	1.0	1.0	1.0	0
476e9e513e1454a05bea7f1c1079a147cb18c7d9.img	1.0	0.9952556668423828	1.0	1.0	1.0	1.0	0
efe9f2597a853408a8cbfe88059d620f46467d8b.img	1.0	0.9956070989281322	0.8	1.0	0.0	0.999802488643097	0
1170efb7c2454e01681246821aa299c74a0a05cb.img	1.0	0.9952556668423828	0.8	1.0	0.0	0.999802488643097	0
c20c31923f3f02e9a6f0749102a94d59aaaacf71.img	1.0	0.9952556668423828	0.8	1.0	0.0	0.999802488643097	0
aebe977f929a1ebb5a41e78f5e67cc0cb5a9b00b.img	1.0	0.9952556668423828	0.8	1.0	0.0	0.999802488643097	0
ab8f044358375d653c14a1d213da1384a6ce6c9a.img	1.0	0.9956070989281322	0.8	1.0	0.0	0.999802488643097	0
66723aab83f229576a4fc57f201e2d6940a607e3.img	1.0	0.9952556668423828	1.0	1.0	1.0	1.0	0
f592286a533c07659cef02e1f2b7758d9c0161e6.img	1.0	0.9952556668423828	0.8	1.0	0.0	0.999802488643097	0
435ea8c91d3cbd35a12bb5ccbe436e746996d7fa.img	1.0	0.9949042347566333	1.0	1.0	1.0	1.0	0
6833b198a70e09a6ce002bbd8d4007a5ccb4db61.img	1.0	0.9952556668423828	0.8	1.0	0.0	0.999802488643097	0
1b329ef2175a674c7491a0486572c268b536ca4d.img	1.0	0.9949042347566333	1.0	1.0	1.0	1.0	0
51f6a469875af8829b73cb87e5ce6c732802660f.img	1.0	0.9952556668423828	0.8	1.0	0.0	0.999802488643097	0
318f9a74280c356ccfb8e1fe1bc2ad8c53f27129.img	1.0	0.9956070989281322	1.0	1.0	1.0	1.0	0
84aaaff37d18e07eb9d1faa02d6195d7ce07439b.img	1.0	0.9952556668423828	1.0	1.0	1.0	1.0	0
1548e75c21ad295c33ed30f550da41ed0f3784b1.img	1.0	0.9952556668423828	0.8	1.0	0.0	0.999802488643097	0
92f6e6abee78104c4f4c79dba5ae46609adba1ad.img	1.0	0.9952556668423828	0.8	1.0	0.0	0.999802488643097	0
3338118d87c5ef30b490b7f0dedd69f28082d05d.img	1.0	0.9952556668423828	1.0	1.0	1.0	1.0	0
4c45bc31239d14db89157b7d47c0bca4e7770be9.img	1.0	0.9952556668423828	0.8	1.0	0.0	0.999802488643097	0
a9faa6f8c271b3be6a3b06613dad19d6ffd7801b.img	1.0	0.9949042347566333	0.8	1.0	0.0	0.999802488643097	0
8386824f878506401087da979d2369f1b2ee5686.img	1.0	0.9952556668423828	1.0	1.0	1.0	1.0	0
25ea6425e7743f6961e247fc5f4466bbc81ac388.img	1.0	0.9952556668423828	1.0	1.0	1.0	1.0	0
e0fbf19311e7d5f25e38f475b63e52f38d504dd8.img	1.0	0.9949042347566333	1.0	1.0	1.0	1.0	0
2915e90fa95661d702354ea91c36adc0196d64a0.img	1.0	0.9952556668423828	1.0	1.0	1.0	1.0	0
449b109baaa413cfcf91d6099453a0b2d88ebd09.img	1.0	0.9956070989281322	1.0	1.0	1.0	1.0	0
57dc0b16956eb76d07597c4ef78f76b81578ebab.img	1.0	0.9949042347566333	0.8	1.0	0.0	0.999802488643097	0
4c29ccf584412f5ec96a456714fcaaa4616424c6.img	1.0	0.9949042347566333	0.8	1.0	0.0	0.999802488643097	0
aeff7881ff9d5827092fd39c997afafdf526393e.img	1.0	0.9952556668423828	0.8	1.0	0.0	0.999802488643097	0
beaba4410421a9eea8bb036be30a882baa8c27cd.img	1.0	0.9949042347566333	1.0	1.0	1.0	1.0	0
548266bd94e5c253355c4fc3853a7a42abad34ef.img	1.0	0.9956070989281322	1.0	1.0	1.0	1.0	0
9977ada9f1b2a0e4bc37c9a18e565c607ea00697.img	1.0	0.9949042347566333	1.0	1.0	1.0	1.0	0
c3806b1e9ed68637fb0e6eae3f0ae12b1d1c365b.img	1.0	0.9952556668423828	0.8	1.0	0.0	0.999802488643097	0
e7d43218ca84a69f9f9da60f45cd430a1a96364c.img	1.0	0.9952556668423828	0.8	1.0	0.0	0.999802488643097	0
2f91ca6dbcdb912032ae2c4678f8518df0e54a09.img	1.0	0.9952556668423828	0.8	1.0	0.0	0.999802488643097	0
f2e2ff4efe64990fd2c31e8f6357953adc9b4399.img	1.0	0.9949042347566333	1.0	1.0	1.0	1.0	0
8c11bd710708ae644ca15730a3d9b2e013f345b5.img	1.0	0.9956070989281322	1.0	1.0	1.0	1.0	0
a419160381bba28fc279bd54ac40d51098149117.img	1.0	0.9949042347566333	0.8	1.0	0.0	0.999802488643097	0
6ff04b6f24c5912eef6e3c8813bfdbf18a7a02e1.img	1.0	0.9982428395712528	0.8	1.0	0.0	0.999802488643097	0
8b7133a42263cc344543d424d212b40f04d63004.img	1.0	0.9949042347566333	1.0	1.0	1.0	1.0	0
48b9748b8fceddc4ff622732afac02c6a61eef56.img	1.0	0.9952556668423828	0.8	1.0	0.0	0.999802488643097	0
f3867efc4432e57e1ce28a0aedfa6bfeb0f9c669.img	1.0	0.9949042347566333	1.0	1.0	1.0	1.0	0
838ae220ea3f41b141901db36c3b5279126c0d40.img	1.0	0.9949042347566333	0.8	1.0	0.0	0.999802488643097	0
dd5a8b6dfd18b787da2aefcf7d32cce8633ff717.img	1.0	0.9978914074855034	0.8	1.0	0.0	0.999802488643097	0
7fc370ed5dcee9e2a573f99bd7164371d2669b45.img	1.0	0.9952556668423828	0.8	1.0	0.0	0.999802488643097	0
1c55807ef3f993dacdf5c3ba16145b70f3818254.img	1.0	0.9952556668423828	1.0	1.0	1.0	1.0	0
49337790bce5ba776d8c5e5439d334f04d924e27.img	1.0	0.9949042347566333	1.0	1.0	1.0	1.0	0
26567cd1e28cab24b585ed6744bca6abcaf384ed.img	1.0	0.9956070989281322	0.8	1.0	0.0	0.999802488643097	0
465715d525a737d08037fb49a8f32353703fb85a.img	1.0	0.9952556668423828	1.0	1.0	1.0	1.0	0
