# Supplementary material for: Enhancing reproducibility in scientific computing: Metrics and registry for Singularity containers
Source: PLoS One. 2017 Nov 29;12(11):e0188511. doi: 10.1371/journal.pone.0188511 (PMC5706697; doi:10.1371/journal.pone.0188511)
Supplement: S2 Table — Comparison scores for containers built on the same host with expected scores of 1.0 (highest level similarity) for all levels except for IDENTICAL (the image files carry different timestamps). (TSV) [file pone.0188511.s006.tsv]

	ENVIRONMENT	IDENTICAL	RECIPE	BASE	RUNSCRIPT	REPLICATE	LABELS
ubuntu-hello-world-84.img	1.0	0.9956094134176326	1.0	1.0	1.0	1.0	1.0
ubuntu-hello-world-25.img	1.0	0.995960660344222	1.0	1.0	1.0	1.0	1.0
ubuntu-hello-world-64.img	1.0	0.9956094134176326	1.0	1.0	1.0	1.0	1.0
ubuntu-hello-world-18.img	1.0	0.995960660344222	1.0	1.0	1.0	1.0	1.0
ubuntu-hello-world-86.img	1.0	0.995960660344222	1.0	1.0	1.0	1.0	1.0
ubuntu-hello-world-42.img	1.0	0.9956094134176326	1.0	1.0	1.0	1.0	1.0
ubuntu-hello-world-97.img	1.0	0.9952581664910432	1.0	1.0	1.0	1.0	1.0
ubuntu-hello-world-98.img	1.0	0.9956094134176326	1.0	1.0	1.0	1.0	1.0
ubuntu-hello-world-87.img	1.0	0.995960660344222	1.0	1.0	1.0	1.0	1.0
ubuntu-hello-world-76.img	1.0	0.9956094134176326	1.0	1.0	1.0	1.0	1.0
ubuntu-hello-world-81.img	1.0	1.0	1.0	1.0	1.0	1.0	1.0
ubuntu-hello-world-55.img	1.0	0.9956094134176326	1.0	1.0	1.0	1.0	1.0
ubuntu-hello-world-95.img	1.0	0.9956094134176326	1.0	1.0	1.0	1.0	1.0
ubuntu-hello-world-30.img	1.0	0.995960660344222	1.0	1.0	1.0	1.0	1.0
ubuntu-hello-world-69.img	1.0	0.9985950122936424	1.0	1.0	1.0	1.0	1.0
ubuntu-hello-world-34.img	1.0	0.9956094134176326	1.0	1.0	1.0	1.0	1.0
ubuntu-hello-world-39.img	1.0	0.9956094134176326	1.0	1.0	1.0	1.0	1.0
ubuntu-hello-world-51.img	1.0	0.9985950122936424	1.0	1.0	1.0	1.0	1.0
ubuntu-hello-world-14.img	1.0	0.9956094134176326	1.0	1.0	1.0	1.0	1.0
ubuntu-hello-world-10.img	1.0	0.9955219949073667	1.0	1.0	1.0	1.0	1.0
ubuntu-hello-world-40.img	1.0	0.9952581664910432	1.0	1.0	1.0	1.0	1.0
ubuntu-hello-world-0.img	1.0	0.9952581664910432	1.0	1.0	1.0	1.0	1.0
ubuntu-hello-world-1.img	1.0	0.9956094134176326	1.0	1.0	1.0	1.0	1.0
ubuntu-hello-world-32.img	1.0	0.9956094134176326	1.0	1.0	1.0	1.0	1.0
ubuntu-hello-world-79.img	1.0	0.9956094134176326	1.0	1.0	1.0	1.0	1.0
ubuntu-hello-world-29.img	1.0	0.9956094134176326	1.0	1.0	1.0	1.0	1.0
ubuntu-hello-world-72.img	1.0	0.995960660344222	1.0	1.0	1.0	1.0	1.0
ubuntu-hello-world-46.img	1.0	0.9956094134176326	1.0	1.0	1.0	1.0	1.0
ubuntu-hello-world-60.img	1.0	0.9952581664910432	1.0	1.0	1.0	1.0	1.0
ubuntu-hello-world-63.img	1.0	0.9956094134176326	1.0	1.0	1.0	1.0	1.0
ubuntu-hello-world-3.img	1.0	0.9952581664910432	1.0	1.0	1.0	1.0	1.0
ubuntu-hello-world-96.img	1.0	0.9956094134176326	1.0	1.0	1.0	1.0	1.0
ubuntu-hello-world-61.img	1.0	0.995960660344222	1.0	1.0	1.0	1.0	1.0
ubuntu-hello-world-94.img	1.0	0.9985950122936424	1.0	1.0	1.0	1.0	1.0
ubuntu-hello-world-21.img	1.0	0.9952581664910432	1.0	1.0	1.0	1.0	1.0
ubuntu-hello-world-67.img	1.0	0.9952581664910432	1.0	1.0	1.0	1.0	1.0
ubuntu-hello-world-57.img	1.0	0.9952581664910432	1.0	1.0	1.0	1.0	1.0
ubuntu-hello-world-89.img	1.0	0.9952581664910432	1.0	1.0	1.0	1.0	1.0
ubuntu-hello-world-24.img	1.0	0.995960660344222	1.0	1.0	1.0	1.0	1.0
ubuntu-hello-world-7.img	1.0	0.9952581664910432	1.0	1.0	1.0	1.0	1.0
ubuntu-hello-world-68.img	1.0	0.9956094134176326	1.0	1.0	1.0	1.0	1.0
ubuntu-hello-world-28.img	1.0	0.9952581664910432	1.0	1.0	1.0	1.0	1.0
ubuntu-hello-world-2.img	1.0	0.995960660344222	1.0	1.0	1.0	1.0	1.0
ubuntu-hello-world-49.img	1.0	0.9956094134176326	1.0	1.0	1.0	1.0	1.0
ubuntu-hello-world-70.img	1.0	0.9952581664910432	1.0	1.0	1.0	1.0	1.0
ubuntu-hello-world-45.img	1.0	0.995960660344222	1.0	1.0	1.0	1.0	1.0
ubuntu-hello-world-90.img	1.0	0.9985950122936424	1.0	1.0	1.0	1.0	1.0
ubuntu-hello-world-66.img	1.0	0.9952581664910432	1.0	1.0	1.0	1.0	1.0
ubuntu-hello-world-13.img	1.0	0.9956094134176326	1.0	1.0	1.0	1.0	1.0
ubuntu-hello-world-27.img	1.0	0.9985950122936424	1.0	1.0	1.0	1.0	1.0
ubuntu-hello-world-41.img	1.0	0.995960660344222	1.0	1.0	1.0	1.0	1.0
ubuntu-hello-world-31.img	1.0	0.9956094134176326	1.0	1.0	1.0	1.0	1.0
ubuntu-hello-world-12.img	1.0	0.9952581664910432	1.0	1.0	1.0	1.0	1.0
ubuntu-hello-world-80.img	1.0	0.995960660344222	1.0	1.0	1.0	1.0	1.0
ubuntu-hello-world-37.img	1.0	0.995960660344222	1.0	1.0	1.0	1.0	1.0
ubuntu-hello-world-92.img	1.0	0.9952581664910432	1.0	1.0	1.0	1.0	1.0
ubuntu-hello-world-85.img	1.0	0.995960660344222	1.0	1.0	1.0	1.0	1.0
ubuntu-hello-world-17.img	1.0	0.9956094134176326	1.0	1.0	1.0	1.0	1.0
ubuntu-hello-world-65.img	1.0	0.995960660344222	1.0	1.0	1.0	1.0	1.0
ubuntu-hello-world-35.img	1.0	0.9956094134176326	1.0	1.0	1.0	1.0	1.0
ubuntu-hello-world-75.img	1.0	0.995960660344222	1.0	1.0	1.0	1.0	1.0
ubuntu-hello-world-71.img	1.0	0.995960660344222	1.0	1.0	1.0	1.0	1.0
ubuntu-hello-world-36.img	1.0	0.9956094134176326	1.0	1.0	1.0	1.0	1.0
ubuntu-hello-world-91.img	1.0	0.995960660344222	1.0	1.0	1.0	1.0	1.0
ubuntu-hello-world-93.img	1.0	0.9956094134176326	1.0	1.0	1.0	1.0	1.0
ubuntu-hello-world-5.img	1.0	0.9956094134176326	1.0	1.0	1.0	1.0	1.0
ubuntu-hello-world-54.img	1.0	0.9956094134176326	1.0	1.0	1.0	1.0	1.0
ubuntu-hello-world-44.img	1.0	0.9952581664910432	1.0	1.0	1.0	1.0	1.0
ubuntu-hello-world-43.img	1.0	0.9956094134176326	1.0	1.0	1.0	1.0	1.0
ubuntu-hello-world-56.img	1.0	0.995960660344222	1.0	1.0	1.0	1.0	1.0
ubuntu-hello-world-22.img	1.0	0.995960660344222	1.0	1.0	1.0	1.0	1.0
ubuntu-hello-world-50.img	1.0	0.9952581664910432	1.0	1.0	1.0	1.0	1.0
ubuntu-hello-world-52.img	1.0	0.9952581664910432	1.0	1.0	1.0	1.0	1.0
ubuntu-hello-world-73.img	1.0	0.9956094134176326	1.0	1.0	1.0	1.0	1.0
ubuntu-hello-world-26.img	1.0	0.9952581664910432	1.0	1.0	1.0	1.0	1.0
ubuntu-hello-world-58.img	1.0	0.9956094134176326	1.0	1.0	1.0	1.0	1.0
ubuntu-hello-world-20.img	1.0	0.9956094134176326	1.0	1.0	1.0	1.0	1.0
ubuntu-hello-world-9.img	1.0	0.9952581664910432	1.0	1.0	1.0	1.0	1.0
ubuntu-hello-world-78.img	1.0	0.9952581664910432	1.0	1.0	1.0	1.0	1.0
ubuntu-hello-world-15.img	1.0	0.9956094134176326	1.0	1.0	1.0	1.0	1.0
ubuntu-hello-world-53.img	1.0	0.9956094134176326	1.0	1.0	1.0	1.0	1.0
ubuntu-hello-world-99.img	1.0	0.9956094134176326	1.0	1.0	1.0	1.0	1.0
ubuntu-hello-world-6.img	1.0	0.9956094134176326	1.0	1.0	1.0	1.0	1.0
ubuntu-hello-world-88.img	1.0	0.9956094134176326	1.0	1.0	1.0	1.0	1.0
ubuntu-hello-world-47.img	1.0	0.9952581664910432	1.0	1.0	1.0	1.0	1.0
ubuntu-hello-world-48.img	1.0	0.995960660344222	1.0	1.0	1.0	1.0	1.0
ubuntu-hello-world-23.img	1.0	0.9956094134176326	1.0	1.0	1.0	1.0	1.0
ubuntu-hello-world-16.img	1.0	0.9956094134176326	1.0	1.0	1.0	1.0	1.0
ubuntu-hello-world-4.img	1.0	0.9956094134176326	1.0	1.0	1.0	1.0	1.0
ubuntu-hello-world-11.img	1.0	0.9956094134176326	1.0	1.0	1.0	1.0	1.0
ubuntu-hello-world-38.img	1.0	0.9952581664910432	1.0	1.0	1.0	1.0	1.0
ubuntu-hello-world-83.img	1.0	0.9956094134176326	1.0	1.0	1.0	1.0	1.0
ubuntu-hello-world-33.img	1.0	0.995960660344222	1.0	1.0	1.0	1.0	1.0
ubuntu-hello-world-19.img	1.0	0.995960660344222	1.0	1.0	1.0	1.0	1.0
ubuntu-hello-world-59.img	1.0	0.995960660344222	1.0	1.0	1.0	1.0	1.0
ubuntu-hello-world-8.img	1.0	0.9952581664910432	1.0	1.0	1.0	1.0	1.0
ubuntu-hello-world-62.img	1.0	0.9982437653670531	1.0	1.0	1.0	1.0	1.0
ubuntu-hello-world-77.img	1.0	0.9952581664910432	1.0	1.0	1.0	1.0	1.0
ubuntu-hello-world-82.img	1.0	0.9952581664910432	1.0	1.0	1.0	1.0	1.0
ubuntu-hello-world-74.img	1.0	0.9956094134176326	1.0	1.0	1.0	1.0	1.0
