# Supplementary material for: Enhancing reproducibility in scientific computing: Metrics and registry for Singularity containers
Source: PLoS One. 2017 Nov 29;12(11):e0188511. doi: 10.1371/journal.pone.0188511 (PMC5706697; doi:10.1371/journal.pone.0188511)
Supplement: S1 Data — Pairwise similarity matrix for comparisons using the reproducibility level REPLICATE for all public images in Singularity Hub (N = 79) at the time of the analysis. (TSV) [file pone.0188511.s008.tsv]

	truatpasteurdotfr-singularity-docker-centos7-tensorflow-master.img	singularityhub-debian-master.img	singularityhub-ubuntu-14.04.img	alvarosimon-singularity_images-easybuild.img	nextflow-io-rnatoy-master.img	researchapps-graspit-master.img	vsoch-singularity-images-master.img	singularityhub-busybox-master.img	neurodebian-neurodebian-master.img	vsoch-singularity-hello-world-master.img	vsoch-singularity-images-mongo.img	singularityhub-nginx-master.img	alvarosimon-singularity_images-tensorflow.img	sysmso-singularity-master.img	researchapps-polysolver-master.img	researchapps-tensorflow-cpu.img	vsoch-singularity-scientific-example-master.img	lsorrillo-first_project-master.img	kernsuite-singularity-dev.img	singularityhub-jupyter-master.img	vsoch-pe-predictive-master.img	singularityhub-ubuntu-master.img	hb-slash-busybox-master.img	lsorrillo-singularity-builds-tjn_ub_helloworld.img	mgxd-om-images-master.img	alaindomissy-singularity-hello-master.img	singularityhub-scientific-linux-master.img	cmarkello-vg-singularity_dev.img	MPIB-singularity-fsl5-master.img	hb-slash-busybox-develop.img	MaxUlysse-compile-beamer-master.img	satra-om-images-tensorflow-gpu.img	GodloveD-rnaseq-master.img	singularityhub-debian-jessie.img	dominik-handler-poretools-master.img	researchapps-quantum_state_diffusion-master.img	markeganfuller-singularity-containers-master.img	researchapps-tensorflow-master.img	singularityhub-neurodebian-sid.img	balaby25-singularity-master.img	researchapps-fasta-utilities-master.img	t-neumann-slamdunk-singularity.img	researchapps-tensorflow-gpu.img	satra-om-images-bids-mriqc.img	kernsuite-singularity-1.img	slash5toaster-singularity_containers-figlet.img	mgxd-om-images-mriqc.img	pescobar-singularity-STAR-master.img	singularityhub-redis-master.img
truatpasteurdotfr-singularity-docker-centos7-tensorflow-master.img	1.0	0.1340794503850629	0.1381803871412057	0.5410278910511193	0.2410710372934835	0.05238532698100711	0.16474004579214832	0.0019123844601055353	0.13343307566564153	0.1647952628344785	0.1403877179953392	0.140340094242983	0.12371593135799537	0.13885844510550946	0.09619231653230956	0.11729859610415123	0.055548733520133065	0.5389165385517367	0.06944455332993611	0.04765000414949238	0.03839603992925316	0.16474004579214832	0.0019123844601055353	0.16479066000055861	0.1034847365129896	0.1614968239452285	0.3638345923214703	0.14762657469943	0.13344781741635275	0.0019123844601055353	0.09416633023819136	0.11423725733668494	0.09901844951376897	0.1340794503850629	0.14879850757317778	0.05609923825645366	0.16216430639850846	0.13188113299464124	0.13666818078582785	0.41735714105825167	0.15846334269163795	0.11680497333675535	0.12098068860175501	0.06581582848259156	0.07549036329524135	0.13338469157541408	0.1034847365129896	0.5708098111738369	0.13045465544591725
singularityhub-debian-master.img	0.1340794503850629	1.0	0.570073511975338	0.1256128881625029	0.2587278447019105	0.07245788996516676	0.7685014160817634	0.018234275822273514	0.9983657163609951	0.7690696241528034	0.8484879601581352	0.8485315259806941	0.25414295279544696	0.28809580332884915	0.12398239037394919	0.26055234866204585	0.07608436830298397	0.25695293804839137	0.11861126288397247	0.13192667007934478	0.10115853321966746	0.7685014160817634	0.018234275822273514	0.7690222413899328	0.24120029831975784	0.6081294585148657	0.2760804179198987	0.2977774681251306	0.9977014275344785	0.018234275822273514	0.41423412578994884	0.26079283777385615	0.24095716706597323	1.0	0.24403260439033542	0.09659729606562358	0.37508915256435194	0.43457154917686786	0.7261691796575518	0.24057611124906877	0.4502261210701248	0.24698390095328507	0.27232152869670534	0.13892843004304137	0.131090819752682	0.9852152140217002	0.24120029831975784	0.22458650808399927	0.9378582373304579
singularityhub-ubuntu-14.04.img	0.1381803871412057	0.570073511975338	1.0	0.13074745975038277	0.2383673469387755	0.148744302180414	0.5842988317869333	0.014065335753176044	0.5693548387096774	0.5846361056327866	0.5164752870693959	0.5164967755356772	0.4893125250711543	0.2955497998587238	0.24745266445442124	0.5007036747458953	0.15605714459776418	0.23780174627632256	0.12446908709637292	0.09944205644258892	0.07711950360956983	0.5842988317869333	0.014065335753176044	0.5846079846079846	0.191439774067067	0.5093138410752182	0.24193960017014038	0.268931916502163	0.5691527191693139	0.014065335753176044	0.28401035219984244	0.5015580597746203	0.17663091862869978	0.570073511975338	0.420689917758148	0.09853251014909814	0.5514475356588052	0.31194216141111086	0.49270199396368314	0.18263545800599335	0.3138252756573367	0.22793490684131276	0.5212224799576771	0.11326876591878782	0.13641476033526656	0.5724464444756949	0.191439774067067	0.21308898516274968	0.5476104598737601
alvarosimon-singularity_images-easybuild.img	0.5410278910511193	0.1256128881625029	0.13074745975038277	1.0	0.229001601264375	0.062316464305108156	0.15419595954316181	0.0017597601512090203	0.12500648643038764	0.15424433348147762	0.11774061400549424	0.11769525507868038	0.1489693896552218	0.13054795434826136	0.10358399626423842	0.15035994287546267	0.06685865632932651	0.5163866163719198	0.06105965970277838	0.04348328742901833	0.03454871617532636	0.15419595954316181	0.0017597601512090203	0.15424030116072363	0.09156674483429937	0.14067306795935489	0.34218490676559604	0.1423478795328826	0.12502269602884342	0.0017597601512090203	0.08042393007738663	0.11061953363412035	0.09107689586948592	0.1256128881625029	0.1332190312901843	0.06972885392468815	0.14576200654472543	0.16073425114726742	0.1277838239588034	0.3923047727488376	0.14572513494644712	0.10126338123252002	0.11422051405236608	0.058816006366168364	0.066260682154224	0.12486145121794046	0.09156674483429937	0.5556091399701458	0.12229453609807779
nextflow-io-rnatoy-master.img	0.2410710372934835	0.2587278447019105	0.2383673469387755	0.229001601264375	1.0	0.05320661865956342	0.2652237995500737	0.009887393573194177	0.2587774835961782	0.26534730306558013	0.23889444118964745	0.23890267438654536	0.1642363775901765	0.19030157425554783	0.09158514905855307	0.16764931155483515	0.056786064827406786	0.26318574704533426	0.07993328965394007	0.05564638387681698	0.043385808066469286	0.2652237995500737	0.009887393573194177	0.26533700671297195	0.12045224131514444	0.2337397705984816	0.3945105471903408	0.17152417346337384	0.2586683031604787	0.009887393573194177	0.14428525174032703	0.16812484376673928	0.12067904400451328	0.2587278447019105	0.1656088612217218	0.0628470254957507	0.22958450948348438	0.1893600876823202	0.255477929501429	0.22288121314237574	0.20486096094797387	0.1175668031013943	0.17388733903597095	0.07317776755572535	0.08757041071361958	0.25666945352283954	0.12045224131514444	0.3120654133402009	0.25543978498582526
researchapps-graspit-master.img	0.05238532698100711	0.07245788996516676	0.148744302180414	0.062316464305108156	0.05320661865956342	1.0	0.07265253447410558	0.0011639913639350417	0.07236461458625358	0.07265774378585087	0.08837855422110465	0.08836734933120757	0.22744593358200701	0.14562978401510784	0.20998992093353838	0.21686027987518397	0.17598063826774288	0.04172183481919557	0.1388120240975945	0.08123003831195637	0.07281153220595771	0.07265253447410558	0.0011639913639350417	0.0726573096480064	0.1587969732999868	0.10258288424981252	0.043449885642723174	0.12030547559336523	0.07238372439789577	0.0011639913639350417	0.10781860255698773	0.1846393651693354	0.13663232869725206	0.07245788996516676	0.2360634659139423	0.10663036175253722	0.19538840286631204	0.17480453251795974	0.06112170378098356	0.03539543981549061	0.1481611618646053	0.10553715566309026	0.20251689940066525	0.1291814432302031	0.13989341607118455	0.07354202401372213	0.1587969732999868	0.0517682764372676	0.08299802667836043
vsoch-singularity-images-master.img	0.16474004579214832	0.7685014160817634	0.5842988317869333	0.15419595954316181	0.2652237995500737	0.07265253447410558	1.0	0.01813626058942847	0.7676294882059493	0.9989966135708015	0.6508622935445214	0.6507919966652772	0.2558726951250316	0.36282456746485237	0.1247528606697604	0.26245223136213486	0.07630789318401526	0.3181253712002592	0.14715085562540042	0.09998396665063332	0.0766494436833019	1.0	0.01813626058942847	0.9989339687715558	0.1835562930439507	0.7687230015046352	0.30481598542883165	0.3706370543541788	0.7673559822747416	0.01813626058942847	0.3154677712669226	0.2627430600666926	0.18295974650862576	0.7685014160817634	0.25160952081367305	0.12146815247838266	0.3922518159806295	0.3317384370015949	0.7513014055179594	0.24149916880761674	0.3430893416067212	0.31683837861490116	0.2743832246123287	0.10553956044883864	0.1627037903987516	0.7573074590661006	0.1835562930439507	0.27749529190207156	0.720424525581127
singularityhub-busybox-master.img	0.0019123844601055353	0.018234275822273514	0.014065335753176044	0.0017597601512090203	0.009887393573194177	0.0011639913639350417	0.01813626058942847	1.0	0.018244803695150115	0.0181622655036444	0.013601928374655648	0.01360309944037882	0.0046580351105657255	0.005324459234608985	0.0020879609062638828	0.004801239029426949	0.0012259021255561049	0.004934210526315789	0.0016180260082699106	0.0014168295451635756	0.0010696565500354404	0.01813626058942847	1.0	0.01816009557945042	0.002775850104094379	0.011976047904191617	0.004688908926961226	0.004545712824592306	0.018221658401568447	1.0	0.004935186631266594	0.004818028752752234	0.0027396808106814542	0.018234275822273514	0.004188690535554004	0.001308572767146746	0.007222101370458995	0.00539227107812136	0.006931074316519061	0.004399543751018413	0.0057548968625411685	0.0035596356057235193	0.005064531939225617	0.001515397521242626	0.0017366716020795528	0.017726915741052396	0.002775850104094379	0.003952279879967796	0.016188524590163934
neurodebian-neurodebian-master.img	0.13343307566564153	0.9983657163609951	0.5693548387096774	0.12500648643038764	0.2587774835961782	0.07236461458625358	0.7676294882059493	0.018244803695150115	1.0	0.7681972265023113	0.8475760065735415	0.847619536746957	0.2538347249251889	0.28813380467472166	0.12409087194573834	0.2602369302086016	0.07599902244001479	0.25574468085106383	0.11870936672285096	0.13205992689111254	0.10125976718226758	0.7676294882059493	0.018244803695150115	0.7681498829039812	0.24153967650413877	0.6075088593046643	0.27615327773672543	0.2974404236540159	0.9993344224602166	0.018244803695150115	0.4140352637255148	0.2610361378360345	0.24120852630502432	0.9983657163609951	0.24426653323325828	0.09647943488663552	0.3754742064135404	0.43394284809625583	0.7253786668370934	0.23944361649279683	0.44957903054412685	0.2466918527602508	0.27203804225920775	0.13911959433278862	0.13119990172292006	0.9839584948416721	0.24153967650413877	0.223523397927413	0.9366485013623979
vsoch-singularity-hello-world-master.img	0.1647952628344785	0.7690696241528034	0.5846361056327866	0.15424433348147762	0.26534730306558013	0.07265774378585087	0.9989966135708015	0.0181622655036444	0.7681972265023113	1.0	0.6512694854282884	0.651199165797706	0.2559373420919656	0.362940316363153	0.12476819835049434	0.26252024619371556	0.07631364178542281	0.3183316224539413	0.14690724042827824	0.09999358604323007	0.07665509508156432	0.9989966135708015	0.0181622655036444	0.9999372450580484	0.1835886439408404	0.7693652566655335	0.3050120611096221	0.37083460000467694	0.7679231337767923	0.0181622655036444	0.3155634158665993	0.262811349361057	0.18299195962204354	0.7690696241528034	0.2516728546556751	0.12126610030145245	0.3924058919803601	0.3318442884492661	0.7518885126334983	0.2416452442159383	0.343202416918429	0.31699359407949707	0.2744575647422727	0.10555025458721407	0.16243633974043042	0.7578589634664401	0.1835886439408404	0.2776521575277935	0.720923520923521
vsoch-singularity-images-mongo.img	0.1403877179953392	0.8484879601581352	0.5164752870693959	0.11774061400549424	0.23889444118964745	0.08837855422110465	0.6508622935445214	0.013601928374655648	0.8475760065735415	0.6512694854282884	1.0	0.999955410888661	0.2905622450387246	0.31290685722676326	0.14859397929639473	0.2854778818211172	0.092901923869642	0.22255929398786542	0.14087655723222817	0.16665755030279353	0.13195021746725943	0.6508622935445214	0.013601928374655648	0.6512355333124804	0.3065859197577593	0.6352881953183992	0.23924755730070313	0.2837209302325581	0.8472001231843145	0.013601928374655648	0.5098652719079085	0.28581257462007004	0.29869893421845023	0.8484879601581352	0.2826787117046347	0.11272481446538545	0.4086753262123857	0.5215028760249664	0.6114067623501586	0.21025729879580699	0.5550092039236453	0.2820623026180554	0.2976145399469898	0.17974259085753735	0.1552678385119089	0.8381242078580482	0.3065859197577593	0.19791624106230848	0.8879058915030138
singularityhub-nginx-master.img	0.140340094242983	0.8485315259806941	0.5164967755356772	0.11769525507868038	0.23890267438654536	0.08836734933120757	0.6507919966652772	0.01360309944037882	0.847619536746957	0.651199165797706	0.999955410888661	1.0	0.2905285562256119	0.3128655686351289	0.1485954526975439	0.28544328066032976	0.09289019048087808	0.22247759135830844	0.14087782715693256	0.16664322440495727	0.13193896422310708	0.6507919966652772	0.01360309944037882	0.6511652155779156	0.30656218019710374	0.6352309434912111	0.23916716131683485	0.28368362711643375	0.8471409506210862	0.01360309944037882	0.5098771774155887	0.2857778857050348	0.298675107139856	0.8485315259806941	0.2826449851725289	0.11271079414605156	0.40862824002840575	0.5214666862485926	0.611439630147296	0.21017977041368854	0.5549727657857575	0.2820301988339064	0.29757872814860004	0.17972763061648844	0.1552693813470061	0.8381667004664368	0.30656218019710374	0.1978426084824712	0.8878518302464634
alvarosimon-singularity_images-tensorflow.img	0.12371593135799537	0.25414295279544696	0.4893125250711543	0.1489693896552218	0.1642363775901765	0.22744593358200701	0.2558726951250316	0.0046580351105657255	0.2538347249251889	0.2559373420919656	0.2905622450387246	0.2905285562256119	1.0	0.5391098197377742	0.34496427105994565	0.984601949477956	0.23250476809255338	0.11339897345769008	0.18354171304641326	0.13085930001919507	0.10533303828280594	0.2558726951250316	0.0046580351105657255	0.2559319535970693	0.2522253108410521	0.33532107453070775	0.11892387040245335	0.2310393541876892	0.2538599941420143	0.0046580351105657255	0.2782603806471564	0.49302732465393917	0.23756994725124853	0.25414295279544696	0.5318609200479586	0.15548162969691762	0.4980358062854199	0.5513951134885066	0.21684641289057505	0.09058189529386587	0.3589124933796269	0.27511365302830326	0.9068593200005274	0.16783897485815627	0.1918048296291701	0.2568692756036636	0.2522253108410521	0.1425648797120667	0.28428825659173196
sysmso-singularity-master.img	0.13885844510550946	0.28809580332884915	0.2955497998587238	0.13054795434826136	0.19030157425554783	0.14562978401510784	0.36282456746485237	0.005324459234608985	0.28813380467472166	0.362940316363153	0.31290685722676326	0.3128655686351289	0.5391098197377742	1.0	0.2081887229012625	0.5244315006030653	0.13857468876228787	0.14461308783279422	0.23412281244202585	0.12669986134732156	0.10024073391311891	0.36282456746485237	0.005324459234608985	0.36293066780093575	0.2505347117012744	0.43234292202876606	0.14924633082110272	0.2912295946868599	0.2881557085212438	0.005324459234608985	0.29042947389040336	0.29933236061369767	0.24168215768558612	0.28809580332884915	0.4008708942526747	0.16077624228168186	0.3965844038980682	0.40857494644875103	0.3302103302103302	0.11411368015414258	0.3768570002237868	0.3268517102867389	0.5376523373552416	0.1605190281782625	0.24712571279803147	0.2865903194528158	0.2505347117012744	0.1792630916590925	0.3249756447725991
researchapps-polysolver-master.img	0.09619231653230956	0.12398239037394919	0.24745266445442124	0.10358399626423842	0.09158514905855307	0.20998992093353838	0.1247528606697604	0.0020879609062638828	0.12409087194573834	0.12476819835049434	0.14859397929639473	0.1485954526975439	0.34496427105994565	0.2081887229012625	1.0	0.3294992811152091	0.22184502886359203	0.07392693152325813	0.18759175741188647	0.1075102108052849	0.09378707666123899	0.1247528606697604	0.0020879609062638828	0.12476692006638936	0.23857156212022063	0.16958400970057302	0.07651057552379244	0.18792291495893404	0.12409735769658962	0.0020879609062638828	0.16865840281729635	0.2819283328509633	0.20157915462500084	0.12398239037394919	0.3692324344383968	0.13993005844110123	0.37046542091052476	0.29200446013128883	0.10428025188864955	0.06326470298492759	0.24662731514807631	0.170217603856386	0.3090297073720646	0.1785525092704575	0.19297118891116535	0.1257068334878603	0.23857156212022063	0.08993284677207747	0.13960160006464908
researchapps-tensorflow-cpu.img	0.11729859610415123	0.26055234866204585	0.5007036747458953	0.15035994287546267	0.16764931155483515	0.21686027987518397	0.26245223136213486	0.004801239029426949	0.2602369302086016	0.26252024619371556	0.2854778818211172	0.28544328066032976	0.984601949477956	0.5244315006030653	0.3294992811152091	1.0	0.22139501531680209	0.11608019639934533	0.18033000622926595	0.11662228641061516	0.0937419094270062	0.26245223136213486	0.004801239029426949	0.2625145769446724	0.23128643685632452	0.29708410187983203	0.1218129155958063	0.2347471764158941	0.2602613341343575	0.004801239029426949	0.2527769438607025	0.49986281862008597	0.21646858221604232	0.26055234866204585	0.5093536979139972	0.1421584691006894	0.4942794766993319	0.5263978581620795	0.22245063091827585	0.09217287392949612	0.3299141971518845	0.27138906457333484	0.9205753931049262	0.15330851221118563	0.18852093329054578	0.26331405152724713	0.23128643685632452	0.1457780189538557	0.2913032539416303
vsoch-singularity-scientific-example-master.img	0.055548733520133065	0.07608436830298397	0.15605714459776418	0.06685865632932651	0.056786064827406786	0.17598063826774288	0.07630789318401526	0.0012259021255561049	0.07599902244001479	0.07631364178542281	0.092901923869642	0.09289019048087808	0.23250476809255338	0.13857468876228787	0.22184502886359203	0.22139501531680209	1.0	0.043851357612825506	0.13137191636492554	0.08345891586219245	0.0752472142458128	0.07630789318401526	0.0012259021255561049	0.07631316270222423	0.15790544023684872	0.10668081758129151	0.04555246248711507	0.1253714021674305	0.07601884806255953	0.0012259021255561049	0.11267328464599641	0.18911389466352901	0.1420723174098869	0.07608436830298397	0.3026974961916777	0.10955154338963308	0.20810092808758754	0.18235671183218763	0.06427995362669489	0.03723153282882441	0.1529877729937808	0.13737075332348597	0.20649410861884282	0.12754074939931165	0.133068602854437	0.07721761327377154	0.15790544023684872	0.05435522286492004	0.0871291565275297
lsorrillo-first_project-master.img	0.5389165385517367	0.25695293804839137	0.23780174627632256	0.5163866163719198	0.26318574704533426	0.04172183481919557	0.3181253712002592	0.004934210526315789	0.25574468085106383	0.3183316224539413	0.22255929398786542	0.22247759135830844	0.11339897345769008	0.14461308783279422	0.07392693152325813	0.11608019639934533	0.043851357612825506	1.0	0.05465164789319983	0.04906404405237897	0.03779108449767132	0.3181253712002592	0.004934210526315789	0.3184224743381956	0.08966629871783986	0.2552879219545886	0.6597268016957136	0.16229211698795712	0.25570145127850724	0.004934210526315789	0.11547859091448227	0.11574520463637296	0.08904158007097313	0.25695293804839137	0.13942843496258558	0.04484130835678928	0.17461132075471697	0.12338551128586715	0.2680274385143048	0.733113232800928	0.16303706553802744	0.13871804091519843	0.12106857850040541	0.05236277086329152	0.060119839547050524	0.25371332598540913	0.08966629871783986	0.8856866781498131	0.24311557788944724
kernsuite-singularity-dev.img	0.06944455332993611	0.11861126288397247	0.12446908709637292	0.06105965970277838	0.07993328965394007	0.1388120240975945	0.14715085562540042	0.0016180260082699106	0.11870936672285096	0.14690724042827824	0.14087655723222817	0.14087782715693256	0.18354171304641326	0.23412281244202585	0.18759175741188647	0.18033000622926595	0.13137191636492554	0.05465164789319983	1.0	0.0896984030931121	0.07858299149732031	0.14715085562540042	0.0016180260082699106	0.14690587623504942	0.2481106106106106	0.20490635904009113	0.05447069052967176	0.23513931428231585	0.11871579512728148	0.0016180260082699106	0.3803004576153747	0.15742116978313986	0.16863341025208087	0.11861126288397247	0.23945318663663878	0.16222878579400046	0.21723097552799195	0.2183656588925565	0.11349186342884351	0.04450139794967381	0.19459594422727308	0.18684823861595984	0.1830143188968275	0.18868588828623084	0.8398953184065135	0.11843187256885736	0.2481106106106106	0.06987015515883202	0.13326243605493315
singularityhub-jupyter-master.img	0.04765000414949238	0.13192667007934478	0.09944205644258892	0.04348328742901833	0.05564638387681698	0.08123003831195637	0.09998396665063332	0.0014168295451635756	0.13205992689111254	0.09999358604323007	0.16665755030279353	0.16664322440495727	0.13085930001919507	0.12669986134732156	0.1075102108052849	0.11662228641061516	0.08345891586219245	0.04906404405237897	0.0896984030931121	1.0	0.2117997120225079	0.09998396665063332	0.0014168295451635756	0.09999278435648486	0.17566612581339996	0.13585809792479808	0.05506516332023005	0.0999491940326082	0.13219227385427498	0.0014168295451635756	0.18105598015824875	0.09870679641723239	0.32515399830460584	0.13192667007934478	0.13821444777493017	0.07417616735649031	0.12611953151911814	0.19236076009890576	0.09301651228352799	0.048836612688812356	0.22251453128013002	0.12524833396202692	0.11857464807133292	0.1367567258307991	0.09381820298177374	0.131793217957724	0.17566612581339996	0.04805340634661826	0.14735289686724443
vsoch-pe-predictive-master.img	0.03839603992925316	0.10115853321966746	0.07711950360956983	0.03454871617532636	0.043385808066469286	0.07281153220595771	0.0766494436833019	0.0010696565500354404	0.10125976718226758	0.07665509508156432	0.13195021746725943	0.13193896422310708	0.10533303828280594	0.10024073391311891	0.09378707666123899	0.0937419094270062	0.0752472142458128	0.03779108449767132	0.07858299149732031	0.2117997120225079	1.0	0.0766494436833019	0.0010696565500354404	0.07666691243333579	0.1507807992257152	0.10452058394858194	0.04241098407019749	0.07990125749008355	0.10136332693475288	0.0010696565500354404	0.14810006384085922	0.07935085055779803	0.17086479018685719	0.10115853321966746	0.11458451160447108	0.06416593274259935	0.09884366666478736	0.15314294389710945	0.07121848350875895	0.03769350774030961	0.1828074943650365	0.10388305672114345	0.09507513918539914	0.12234588008203644	0.08159270800489736	0.10110288489213039	0.1507807992257152	0.03717963213110462	0.11372802261401435
singularityhub-ubuntu-master.img	0.16474004579214832	0.7685014160817634	0.5842988317869333	0.15419595954316181	0.2652237995500737	0.07265253447410558	1.0	0.01813626058942847	0.7676294882059493	0.9989966135708015	0.6508622935445214	0.6507919966652772	0.2558726951250316	0.36282456746485237	0.1247528606697604	0.26245223136213486	0.07630789318401526	0.3181253712002592	0.14715085562540042	0.09998396665063332	0.0766494436833019	1.0	0.01813626058942847	0.9989339687715558	0.1835562930439507	0.7687230015046352	0.30481598542883165	0.3706370543541788	0.7673559822747416	0.01813626058942847	0.3154677712669226	0.2627430600666926	0.18295974650862576	0.7685014160817634	0.25160952081367305	0.12146815247838266	0.3922518159806295	0.3317384370015949	0.7513014055179594	0.24149916880761674	0.3430893416067212	0.31683837861490116	0.2743832246123287	0.10553956044883864	0.1627037903987516	0.7573074590661006	0.1835562930439507	0.27749529190207156	0.720424525581127
hb-slash-busybox-master.img	0.0019123844601055353	0.018234275822273514	0.014065335753176044	0.0017597601512090203	0.009887393573194177	0.0011639913639350417	0.01813626058942847	1.0	0.018244803695150115	0.0181622655036444	0.013601928374655648	0.01360309944037882	0.0046580351105657255	0.005324459234608985	0.0020879609062638828	0.004801239029426949	0.0012259021255561049	0.004934210526315789	0.0016180260082699106	0.0014168295451635756	0.0010696565500354404	0.01813626058942847	1.0	0.01816009557945042	0.002775850104094379	0.011976047904191617	0.004688908926961226	0.004545712824592306	0.018221658401568447	1.0	0.004935186631266594	0.004818028752752234	0.0027396808106814542	0.018234275822273514	0.004188690535554004	0.001308572767146746	0.007222101370458995	0.00539227107812136	0.006931074316519061	0.004399543751018413	0.0057548968625411685	0.0035596356057235193	0.005064531939225617	0.001515397521242626	0.0017366716020795528	0.017726915741052396	0.002775850104094379	0.003952279879967796	0.016188524590163934
lsorrillo-singularity-builds-tjn_ub_helloworld.img	0.16479066000055861	0.7690222413899328	0.5846079846079846	0.15424030116072363	0.26533700671297195	0.0726573096480064	0.9989339687715558	0.01816009557945042	0.7681498829039812	0.9999372450580484	0.6512355333124804	0.6511652155779156	0.2559319535970693	0.36293066780093575	0.12476692006638936	0.2625145769446724	0.07631316270222423	0.3184224743381956	0.14690587623504942	0.09999278435648486	0.07666691243333579	0.9989339687715558	0.01816009557945042	1.0	0.18358594759722713	0.7693278943278943	0.30499571183533447	0.3708259283509494	0.7678758391328447	0.01816009557945042	0.31555544326823476	0.26280565723072924	0.1829892747626803	0.7690222413899328	0.2516675756177371	0.12128040193354395	0.3923930476907466	0.33183546491531285	0.7518395519958325	0.24163306451612904	0.3431929911290544	0.31698728788270636	0.27445136819290167	0.10554936332624042	0.1624346718963375	0.7578129740882336	0.18358594759722713	0.27763907861887044	0.7208819115779753
mgxd-om-images-master.img	0.1034847365129896	0.24120029831975784	0.191439774067067	0.09156674483429937	0.12045224131514444	0.1587969732999868	0.1835562930439507	0.002775850104094379	0.24153967650413877	0.1835886439408404	0.3065859197577593	0.30656218019710374	0.2522253108410521	0.2505347117012744	0.23857156212022063	0.23128643685632452	0.15790544023684872	0.08966629871783986	0.2481106106106106	0.17566612581339996	0.1507807992257152	0.1835562930439507	0.002775850104094379	0.18358594759722713	1.0	0.242191795886946	0.10058185515760931	0.2399174006489949	0.24153007062539297	0.002775850104094379	0.3225883814984793	0.19958707525197564	0.32705782609779815	0.24120029831975784	0.3378278204075091	0.1389517047466992	0.30458387241091617	0.4298303272022371	0.17224370083988802	0.08898210912323591	0.4346058737847634	0.22251730635917163	0.2366139936128738	0.6148669246101536	0.26450901066568594	0.24440850344596465	1.0	0.1108461318324907	0.2648608192521374
alaindomissy-singularity-hello-master.img	0.1614968239452285	0.6081294585148657	0.5093138410752182	0.14067306795935489	0.2337397705984816	0.10258288424981252	0.7687230015046352	0.011976047904191617	0.6075088593046643	0.7693652566655335	0.6352881953183992	0.6352309434912111	0.33532107453070775	0.43234292202876606	0.16958400970057302	0.29708410187983203	0.10668081758129151	0.2552879219545886	0.20490635904009113	0.13585809792479808	0.10452058394858194	0.7687230015046352	0.011976047904191617	0.7693278943278943	0.242191795886946	1.0	0.24485243651338368	0.42509489666807254	0.607380462355813	0.011976047904191617	0.38515270022831566	0.2986995101028981	0.24141293450345405	0.6081294585148657	0.3238677622778521	0.18558898993537762	0.4240633964836538	0.4187862297409204	0.6026083046020086	0.19848138471587198	0.42666861470280276	0.3440817144001602	0.3106153468987497	0.1431380195638751	0.22546031808248979	0.6013721315353678	0.242191795886946	0.22854935290708905	0.6565371667728142
singularityhub-scientific-linux-master.img	0.3638345923214703	0.2760804179198987	0.24193960017014038	0.34218490676559604	0.3945105471903408	0.043449885642723174	0.30481598542883165	0.004688908926961226	0.27615327773672543	0.3050120611096221	0.23924755730070313	0.23916716131683485	0.11892387040245335	0.14924633082110272	0.07651057552379244	0.1218129155958063	0.04555246248711507	0.6597268016957136	0.05447069052967176	0.05506516332023005	0.04241098407019749	0.30481598542883165	0.004688908926961226	0.30499571183533447	0.10058185515760931	0.24485243651338368	1.0	0.16185911529328995	0.27609853879833307	0.004688908926961226	0.12515070565707667	0.12186291955574646	0.09924234942223853	0.2760804179198987	0.14596975830456008	0.04277883432151247	0.1778726218027712	0.1332043938604974	0.2954029982851137	0.5692375886524823	0.18154404436380364	0.13403287598844998	0.12703139623925805	0.05878759863968039	0.06011207335710647	0.27261836553987184	0.10058185515760931	0.5852436427408243	0.26129901227177493
cmarkello-vg-singularity_dev.img	0.14762657469943	0.2977774681251306	0.268931916502163	0.1423478795328826	0.17152417346337384	0.12030547559336523	0.3706370543541788	0.004545712824592306	0.2974404236540159	0.37083460000467694	0.2837209302325581	0.28368362711643375	0.2310393541876892	0.2912295946868599	0.18792291495893404	0.2347471764158941	0.1253714021674305	0.16229211698795712	0.23513931428231585	0.0999491940326082	0.07990125749008355	0.3706370543541788	0.004545712824592306	0.3708259283509494	0.2399174006489949	0.42509489666807254	0.16185911529328995	1.0	0.29745733194009055	0.004545712824592306	0.1985574244454818	0.23487992986205292	0.23986945307153762	0.2977774681251306	0.3102735497033637	0.19964220920015424	0.36863660921242963	0.3419774353244254	0.2837027379400261	0.1344818719465158	0.2886509906861272	0.2342304948440236	0.24139482564679415	0.1567714930880652	0.24575554857874274	0.2963031380608216	0.2399174006489949	0.19218844289073392	0.291343932599538
MPIB-singularity-fsl5-master.img	0.13344781741635275	0.9977014275344785	0.5691527191693139	0.12502269602884342	0.2586683031604787	0.07238372439789577	0.7673559822747416	0.018221658401568447	0.9993344224602166	0.7679231337767923	0.8472001231843145	0.8471409506210862	0.2538599941420143	0.2881557085212438	0.12409735769658962	0.2602613341343575	0.07601884806255953	0.25570145127850724	0.11871579512728148	0.13219227385427498	0.10136332693475288	0.7673559822747416	0.018221658401568447	0.7678758391328447	0.24153007062539297	0.607380462355813	0.27609853879833307	0.29745733194009055	1.0	0.018221658401568447	0.41392106714808685	0.26106042348080566	0.24143270326331473	0.9977014275344785	0.24429390307451798	0.09650175443926298	0.3754699857383638	0.433922447902928	0.72486907651041	0.23941214438210615	0.44966223578121595	0.2467172915677899	0.2720606373197587	0.13912355026994247	0.1312056011628145	0.9836710369487485	0.24153007062539297	0.22350209010682767	0.9361774550405628
hb-slash-busybox-develop.img	0.0019123844601055353	0.018234275822273514	0.014065335753176044	0.0017597601512090203	0.009887393573194177	0.0011639913639350417	0.01813626058942847	1.0	0.018244803695150115	0.0181622655036444	0.013601928374655648	0.01360309944037882	0.0046580351105657255	0.005324459234608985	0.0020879609062638828	0.004801239029426949	0.0012259021255561049	0.004934210526315789	0.0016180260082699106	0.0014168295451635756	0.0010696565500354404	0.01813626058942847	1.0	0.01816009557945042	0.002775850104094379	0.011976047904191617	0.004688908926961226	0.004545712824592306	0.018221658401568447	1.0	0.004935186631266594	0.004818028752752234	0.0027396808106814542	0.018234275822273514	0.004188690535554004	0.001308572767146746	0.007222101370458995	0.00539227107812136	0.006931074316519061	0.004399543751018413	0.0057548968625411685	0.0035596356057235193	0.005064531939225617	0.001515397521242626	0.0017366716020795528	0.017726915741052396	0.002775850104094379	0.003952279879967796	0.016188524590163934
MaxUlysse-compile-beamer-master.img	0.09416633023819136	0.41423412578994884	0.28401035219984244	0.08042393007738663	0.14428525174032703	0.10781860255698773	0.3154677712669226	0.004935186631266594	0.4140352637255148	0.3155634158665993	0.5098652719079085	0.5098771774155887	0.2782603806471564	0.29042947389040336	0.16865840281729635	0.2527769438607025	0.11267328464599641	0.11547859091448227	0.3803004576153747	0.18105598015824875	0.14810006384085922	0.3154677712669226	0.004935186631266594	0.31555544326823476	0.3225883814984793	0.38515270022831566	0.12515070565707667	0.1985574244454818	0.41392106714808685	0.004935186631266594	1.0	0.21201443795118596	0.2939587372824122	0.41423412578994884	0.27871955579859503	0.11102509515515128	0.3159642778064802	0.43373493975903615	0.2967540126147377	0.1122226054961481	0.4621020380977754	0.25719774867409895	0.26027054476941874	0.2082872889289309	0.41831490936730614	0.41182334762237066	0.3225883814984793	0.10857066452734322	0.45612750482048275
satra-om-images-tensorflow-gpu.img	0.11423725733668494	0.26079283777385615	0.5015580597746203	0.11061953363412035	0.16812484376673928	0.1846393651693354	0.2627430600666926	0.004818028752752234	0.2610361378360345	0.262811349361057	0.28581257462007004	0.2857778857050348	0.49302732465393917	0.29933236061369767	0.2819283328509633	0.49986281862008597	0.18911389466352901	0.11574520463637296	0.15742116978313986	0.09870679641723239	0.07935085055779803	0.2627430600666926	0.004818028752752234	0.26280565723072924	0.19958707525197564	0.2986995101028981	0.12186291955574646	0.23487992986205292	0.26106042348080566	0.004818028752752234	0.21201443795118596	1.0	0.18836897308724287	0.26079283777385615	0.43807519028610303	0.12231435643564356	0.44865594051261803	0.28922233358882143	0.2226267766274785	0.09178232651023464	0.2883293821084536	0.18918784626468907	0.5579186066794585	0.1323933998372157	0.16377283981571442	0.26356124502290534	0.19958707525197564	0.1455386289445049	0.2922142091209184
GodloveD-rnaseq-master.img	0.09901844951376897	0.24095716706597323	0.17663091862869978	0.09107689586948592	0.12067904400451328	0.13663232869725206	0.18295974650862576	0.0027396808106814542	0.24120852630502432	0.18299195962204354	0.29869893421845023	0.298675107139856	0.23756994725124853	0.24168215768558612	0.20157915462500084	0.21646858221604232	0.1420723174098869	0.08904158007097313	0.16863341025208087	0.32515399830460584	0.17086479018685719	0.18295974650862576	0.0027396808106814542	0.1829892747626803	0.32705782609779815	0.24141293450345405	0.09924234942223853	0.23986945307153762	0.24143270326331473	0.0027396808106814542	0.2939587372824122	0.18836897308724287	1.0	0.24095716706597323	0.29328795234996746	0.13864891658405326	0.3030493403566423	0.40663475453634645	0.17088401550800555	0.08781449050110324	0.41075458073833376	0.19826711419873547	0.22164889703977703	0.23059027594653353	0.17950191826968065	0.24034934497816593	0.32705782609779815	0.11019741320626276	0.26724373445295985
singularityhub-debian-jessie.img	0.1340794503850629	1.0	0.570073511975338	0.1256128881625029	0.2587278447019105	0.07245788996516676	0.7685014160817634	0.018234275822273514	0.9983657163609951	0.7690696241528034	0.8484879601581352	0.8485315259806941	0.25414295279544696	0.28809580332884915	0.12398239037394919	0.26055234866204585	0.07608436830298397	0.25695293804839137	0.11861126288397247	0.13192667007934478	0.10115853321966746	0.7685014160817634	0.018234275822273514	0.7690222413899328	0.24120029831975784	0.6081294585148657	0.2760804179198987	0.2977774681251306	0.9977014275344785	0.018234275822273514	0.41423412578994884	0.26079283777385615	0.24095716706597323	1.0	0.24403260439033542	0.09659729606562358	0.37508915256435194	0.43457154917686786	0.7261691796575518	0.24057611124906877	0.4502261210701248	0.24698390095328507	0.27232152869670534	0.13892843004304137	0.131090819752682	0.9852152140217002	0.24120029831975784	0.22458650808399927	0.9378582373304579
dominik-handler-poretools-master.img	0.14879850757317778	0.24403260439033542	0.420689917758148	0.1332190312901843	0.1656088612217218	0.2360634659139423	0.25160952081367305	0.004188690535554004	0.24426653323325828	0.2516728546556751	0.2826787117046347	0.2826449851725289	0.5318609200479586	0.4008708942526747	0.3692324344383968	0.5093536979139972	0.3026974961916777	0.13942843496258558	0.23945318663663878	0.13821444777493017	0.11458451160447108	0.25160952081367305	0.004188690535554004	0.2516675756177371	0.3378278204075091	0.3238677622778521	0.14596975830456008	0.3102735497033637	0.24429390307451798	0.004188690535554004	0.27871955579859503	0.43807519028610303	0.29328795234996746	0.24403260439033542	1.0	0.159886697363016	0.5998811989275795	0.4473156733528487	0.21420532965282937	0.11566947148008841	0.3987732762036127	0.34856411194439363	0.5220307773247402	0.22457813353222433	0.25067567044319333	0.2469253582761267	0.3378278204075091	0.16719844431438444	0.2704223055600848
researchapps-quantum_state_diffusion-master.img	0.05609923825645366	0.09659729606562358	0.09853251014909814	0.06972885392468815	0.0628470254957507	0.10663036175253722	0.12146815247838266	0.001308572767146746	0.09647943488663552	0.12126610030145245	0.11272481446538545	0.11271079414605156	0.15548162969691762	0.16077624228168186	0.13993005844110123	0.1421584691006894	0.10955154338963308	0.04484130835678928	0.16222878579400046	0.07417616735649031	0.06416593274259935	0.12146815247838266	0.001308572767146746	0.12128040193354395	0.1389517047466992	0.18558898993537762	0.04277883432151247	0.19964220920015424	0.09650175443926298	0.001308572767146746	0.11102509515515128	0.12231435643564356	0.13864891658405326	0.09659729606562358	0.159886697363016	1.0	0.1624606110426086	0.19745422705471843	0.0922422889300078	0.03663810629190724	0.13964699683877765	0.11855446118192352	0.12375329480782114	0.10921203983631023	0.1648325830976121	0.09649149407162567	0.1389517047466992	0.05767682828667184	0.10907310459116418
markeganfuller-singularity-containers-master.img	0.16216430639850846	0.37508915256435194	0.5514475356588052	0.14576200654472543	0.22958450948348438	0.19538840286631204	0.3922518159806295	0.007222101370458995	0.3754742064135404	0.3924058919803601	0.4086753262123857	0.40862824002840575	0.4980358062854199	0.3965844038980682	0.37046542091052476	0.4942794766993319	0.20810092808758754	0.17461132075471697	0.21723097552799195	0.12611953151911814	0.09884366666478736	0.3922518159806295	0.007222101370458995	0.3923930476907466	0.30458387241091617	0.4240633964836538	0.1778726218027712	0.36863660921242963	0.3754699857383638	0.007222101370458995	0.3159642778064802	0.44865594051261803	0.3030493403566423	0.37508915256435194	0.5998811989275795	0.1624606110426086	1.0	0.5110294117647058	0.32837314827172026	0.13768683790451314	0.4220593422960843	0.273481088745723	0.511450252092281	0.18933728193140564	0.22818012999071494	0.37267640059175405	0.30458387241091617	0.21292266488115166	0.40793963870886946
researchapps-tensorflow-master.img	0.13188113299464124	0.43457154917686786	0.31194216141111086	0.16073425114726742	0.1893600876823202	0.17480453251795974	0.3317384370015949	0.00539227107812136	0.43394284809625583	0.3318442884492661	0.5215028760249664	0.5214666862485926	0.5513951134885066	0.40857494644875103	0.29200446013128883	0.5263978581620795	0.18235671183218763	0.12338551128586715	0.2183656588925565	0.19236076009890576	0.15314294389710945	0.3317384370015949	0.00539227107812136	0.33183546491531285	0.4298303272022371	0.4187862297409204	0.1332043938604974	0.3419774353244254	0.433922447902928	0.00539227107812136	0.43373493975903615	0.28922233358882143	0.40663475453634645	0.43457154917686786	0.4473156733528487	0.19745422705471843	0.5110294117647058	1.0	0.311531190926276	0.12063690892009732	0.5869774808897459	0.2760355852098971	0.49589934055938756	0.2753870422052662	0.22607629382023414	0.43200880687775217	0.4298303272022371	0.1575217938557643	0.47334547039667685
singularityhub-neurodebian-sid.img	0.13666818078582785	0.7261691796575518	0.49270199396368314	0.1277838239588034	0.255477929501429	0.06112170378098356	0.7513014055179594	0.006931074316519061	0.7253786668370934	0.7518885126334983	0.6114067623501586	0.611439630147296	0.21684641289057505	0.3302103302103302	0.10428025188864955	0.22245063091827585	0.06427995362669489	0.2680274385143048	0.11349186342884351	0.09301651228352799	0.07121848350875895	0.7513014055179594	0.006931074316519061	0.7518395519958325	0.17224370083988802	0.6026083046020086	0.2954029982851137	0.2837027379400261	0.72486907651041	0.006931074316519061	0.2967540126147377	0.2226267766274785	0.17088401550800555	0.7261691796575518	0.21420532965282937	0.0922422889300078	0.32837314827172026	0.311531190926276	1.0	0.250869632937023	0.3229515516856441	0.23816615681854775	0.23269965456500355	0.09866863528752895	0.12553969467225815	0.7153459119496856	0.17224370083988802	0.23283292978208234	0.6847793634680839
balaby25-singularity-master.img	0.41735714105825167	0.24057611124906877	0.18263545800599335	0.3923047727488376	0.22288121314237574	0.03539543981549061	0.24149916880761674	0.004399543751018413	0.23944361649279683	0.2416452442159383	0.21025729879580699	0.21017977041368854	0.09058189529386587	0.11411368015414258	0.06326470298492759	0.09217287392949612	0.03723153282882441	0.733113232800928	0.04450139794967381	0.048836612688812356	0.03769350774030961	0.24149916880761674	0.004399543751018413	0.24163306451612904	0.08898210912323591	0.19848138471587198	0.5692375886524823	0.1344818719465158	0.23941214438210615	0.004399543751018413	0.1122226054961481	0.09178232651023464	0.08781449050110324	0.24057611124906877	0.11566947148008841	0.03663810629190724	0.13768683790451314	0.12063690892009732	0.250869632937023	1.0	0.1595932035222622	0.11537538535378708	0.09602456635405428	0.052365693359055686	0.04886620531703802	0.23764902124319287	0.08898210912323591	0.6538813512115546	0.22845030617051343
researchapps-fasta-utilities-master.img	0.15846334269163795	0.4502261210701248	0.3138252756573367	0.14572513494644712	0.20486096094797387	0.1481611618646053	0.3430893416067212	0.0057548968625411685	0.44957903054412685	0.343202416918429	0.5550092039236453	0.5549727657857575	0.3589124933796269	0.3768570002237868	0.24662731514807631	0.3299141971518845	0.1529877729937808	0.16303706553802744	0.19459594422727308	0.22251453128013002	0.1828074943650365	0.3430893416067212	0.0057548968625411685	0.3431929911290544	0.4346058737847634	0.42666861470280276	0.18154404436380364	0.2886509906861272	0.44966223578121595	0.0057548968625411685	0.4621020380977754	0.2883293821084536	0.41075458073833376	0.4502261210701248	0.3987732762036127	0.13964699683877765	0.4220593422960843	0.5869774808897459	0.3229515516856441	0.1595932035222622	1.0	0.29662718045856773	0.3411613939197431	0.2770998466555798	0.2099297519258832	0.4479082102072847	0.4346058737847634	0.19561672741223862	0.49464299886246393
t-neumann-slamdunk-singularity.img	0.11680497333675535	0.24698390095328507	0.22793490684131276	0.10126338123252002	0.1175668031013943	0.10553715566309026	0.31683837861490116	0.0035596356057235193	0.2466918527602508	0.31699359407949707	0.2820623026180554	0.2820301988339064	0.27511365302830326	0.3268517102867389	0.170217603856386	0.27138906457333484	0.13737075332348597	0.13871804091519843	0.18684823861595984	0.12524833396202692	0.10388305672114345	0.31683837861490116	0.0035596356057235193	0.31698728788270636	0.22251730635917163	0.3440817144001602	0.13403287598844998	0.2342304948440236	0.2467172915677899	0.0035596356057235193	0.25719774867409895	0.18918784626468907	0.19826711419873547	0.24698390095328507	0.34856411194439363	0.11855446118192352	0.273481088745723	0.2760355852098971	0.23816615681854775	0.11537538535378708	0.29662718045856773	1.0	0.27600066138407336	0.1497653166098233	0.20177036834593545	0.24593583940169259	0.22251730635917163	0.13196544276457883	0.2752773099483129
researchapps-tensorflow-gpu.img	0.12098068860175501	0.27232152869670534	0.5212224799576771	0.11422051405236608	0.17388733903597095	0.20251689940066525	0.2743832246123287	0.005064531939225617	0.27203804225920775	0.2744575647422727	0.2976145399469898	0.29757872814860004	0.9068593200005274	0.5376523373552416	0.3090297073720646	0.9205753931049262	0.20649410861884282	0.12106857850040541	0.1830143188968275	0.11857464807133292	0.09507513918539914	0.2743832246123287	0.005064531939225617	0.27445136819290167	0.2366139936128738	0.3106153468987497	0.12703139623925805	0.24139482564679415	0.2720606373197587	0.005064531939225617	0.26027054476941874	0.5579186066794585	0.22164889703977703	0.27232152869670534	0.5220307773247402	0.12375329480782114	0.511450252092281	0.49589934055938756	0.23269965456500355	0.09602456635405428	0.3411613939197431	0.27600066138407336	1.0	0.15573904512753434	0.19155619527789486	0.2751421880227501	0.2366139936128738	0.15169910255117475	0.30414605315003723
satra-om-images-bids-mriqc.img	0.06581582848259156	0.13892843004304137	0.11326876591878782	0.058816006366168364	0.07317776755572535	0.1291814432302031	0.10553956044883864	0.001515397521242626	0.13911959433278862	0.10555025458721407	0.17974259085753735	0.17972763061648844	0.16783897485815627	0.1605190281782625	0.1785525092704575	0.15330851221118563	0.12754074939931165	0.05236277086329152	0.18868588828623084	0.1367567258307991	0.12234588008203644	0.10553956044883864	0.001515397521242626	0.10554936332624042	0.6148669246101536	0.1431380195638751	0.05878759863968039	0.1567714930880652	0.13912355026994247	0.001515397521242626	0.2082872889289309	0.1323933998372157	0.23059027594653353	0.13892843004304137	0.22457813353222433	0.10921203983631023	0.18933728193140564	0.2753870422052662	0.09866863528752895	0.052365693359055686	0.2770998466555798	0.1497653166098233	0.15573904512753434	1.0	0.19789378892863396	0.14099234267174354	0.6148669246101536	0.06574469976802645	0.15358293411674373
kernsuite-singularity-1.img	0.07549036329524135	0.131090819752682	0.13641476033526656	0.066260682154224	0.08757041071361958	0.13989341607118455	0.1627037903987516	0.0017366716020795528	0.13119990172292006	0.16243633974043042	0.1552678385119089	0.1552693813470061	0.1918048296291701	0.24712571279803147	0.19297118891116535	0.18852093329054578	0.133068602854437	0.060119839547050524	0.8398953184065135	0.09381820298177374	0.08159270800489736	0.1627037903987516	0.0017366716020795528	0.1624346718963375	0.26450901066568594	0.22546031808248979	0.06011207335710647	0.24575554857874274	0.1312056011628145	0.0017366716020795528	0.41831490936730614	0.16377283981571442	0.17950191826968065	0.131090819752682	0.25067567044319333	0.1648325830976121	0.22818012999071494	0.22607629382023414	0.12553969467225815	0.04886620531703802	0.2099297519258832	0.20177036834593545	0.19155619527789486	0.19789378892863396	1.0	0.13086097042966835	0.26450901066568594	0.07669984223750073	0.14713057914823402
slash5toaster-singularity_containers-figlet.img	0.13338469157541408	0.9852152140217002	0.5724464444756949	0.12486145121794046	0.25666945352283954	0.07354202401372213	0.7573074590661006	0.017726915741052396	0.9839584948416721	0.7578589634664401	0.8381242078580482	0.8381667004664368	0.2568692756036636	0.2865903194528158	0.1257068334878603	0.26331405152724713	0.07721761327377154	0.25371332598540913	0.11843187256885736	0.131793217957724	0.10110288489213039	0.7573074590661006	0.017726915741052396	0.7578129740882336	0.24440850344596465	0.6013721315353678	0.27261836553987184	0.2963031380608216	0.9836710369487485	0.017726915741052396	0.41182334762237066	0.26356124502290534	0.24034934497816593	0.9852152140217002	0.2469253582761267	0.09649149407162567	0.37267640059175405	0.43200880687775217	0.7153459119496856	0.23764902124319287	0.4479082102072847	0.24593583940169259	0.2751421880227501	0.14099234267174354	0.13086097042966835	1.0	0.24440850344596465	0.2221201543266581	0.9251776820191393
mgxd-om-images-mriqc.img	0.1034847365129896	0.24120029831975784	0.191439774067067	0.09156674483429937	0.12045224131514444	0.1587969732999868	0.1835562930439507	0.002775850104094379	0.24153967650413877	0.1835886439408404	0.3065859197577593	0.30656218019710374	0.2522253108410521	0.2505347117012744	0.23857156212022063	0.23128643685632452	0.15790544023684872	0.08966629871783986	0.2481106106106106	0.17566612581339996	0.1507807992257152	0.1835562930439507	0.002775850104094379	0.18358594759722713	1.0	0.242191795886946	0.10058185515760931	0.2399174006489949	0.24153007062539297	0.002775850104094379	0.3225883814984793	0.19958707525197564	0.32705782609779815	0.24120029831975784	0.3378278204075091	0.1389517047466992	0.30458387241091617	0.4298303272022371	0.17224370083988802	0.08898210912323591	0.4346058737847634	0.22251730635917163	0.2366139936128738	0.6148669246101536	0.26450901066568594	0.24440850344596465	1.0	0.1108461318324907	0.2648608192521374
pescobar-singularity-STAR-master.img	0.5708098111738369	0.22458650808399927	0.21308898516274968	0.5556091399701458	0.3120654133402009	0.0517682764372676	0.27749529190207156	0.003952279879967796	0.223523397927413	0.2776521575277935	0.19791624106230848	0.1978426084824712	0.1425648797120667	0.1792630916590925	0.08993284677207747	0.1457780189538557	0.05435522286492004	0.8856866781498131	0.06987015515883202	0.04805340634661826	0.03717963213110462	0.27749529190207156	0.003952279879967796	0.27763907861887044	0.1108461318324907	0.22854935290708905	0.5852436427408243	0.19218844289073392	0.22350209010682767	0.003952279879967796	0.10857066452734322	0.1455386289445049	0.11019741320626276	0.22458650808399927	0.16719844431438444	0.05767682828667184	0.21292266488115166	0.1575217938557643	0.23283292978208234	0.6538813512115546	0.19561672741223862	0.13196544276457883	0.15169910255117475	0.06574469976802645	0.07669984223750073	0.2221201543266581	0.1108461318324907	1.0	0.21397939785136388
singularityhub-redis-master.img	0.13045465544591725	0.9378582373304579	0.5476104598737601	0.12229453609807779	0.25543978498582526	0.08299802667836043	0.720424525581127	0.016188524590163934	0.9366485013623979	0.720923520923521	0.8879058915030138	0.8878518302464634	0.28428825659173196	0.3249756447725991	0.13960160006464908	0.2913032539416303	0.0871291565275297	0.24311557788944724	0.13326243605493315	0.14735289686724443	0.11372802261401435	0.720424525581127	0.016188524590163934	0.7208819115779753	0.2648608192521374	0.6565371667728142	0.26129901227177493	0.291343932599538	0.9361774550405628	0.016188524590163934	0.45612750482048275	0.2922142091209184	0.26724373445295985	0.9378582373304579	0.2704223055600848	0.10907310459116418	0.40793963870886946	0.47334547039667685	0.6847793634680839	0.22845030617051343	0.49464299886246393	0.2752773099483129	0.30414605315003723	0.15358293411674373	0.14713057914823402	0.9251776820191393	0.2648608192521374	0.21397939785136388	1.0
jornero-test-ubuntu14-master.img	0.14077244366524003	0.600395544915166	0.7038236655028814	0.19856917667030435	0.24567016762885163	0.1259451462922087	0.631378763866878	0.01409319122698846	0.601072413972617	0.6317792578496669	0.5259643582224227	0.5258978523732178	0.425	0.3258700953225449	0.21226973128274462	0.43518837874576477	0.13224546138013482	0.2537570371748942	0.1272420055841187	0.10332623402655976	0.07983636923114053	0.631378763866878	0.01409319122698846	0.6317458639462974	0.18769962431934262	0.5240296924708377	0.26073293590276814	0.2681268717074344	0.600936524453694	0.01409319122698846	0.30960436049243495	0.3404402490133051	0.18563396120326117	0.600395544915166	0.3622006830250508	0.11928722422365796	0.5466094113437109	0.4162396531336224	0.5318429661941112	0.19234982254743022	0.33588871401736303	0.25584976525821596	0.3838815441565309	0.10987472304815873	0.14029250019925082	0.5933614222587607	0.18769962431934262	0.2253428052205518	0.5717662120242257
satra-om-images-master.img	0.16415626643714437	0.7411701267187921	0.47215902733748555	0.14387351778656127	0.23463546581115935	0.11079453698149772	0.567592171142467	0.011533384284026957	0.742055822733606	0.5679023590490937	0.8471335052568935	0.8471671163307412	0.32163677130044843	0.3524828708265542	0.18290246938598267	0.2837814596113054	0.11573127502812829	0.2536175763257653	0.1425367818416864	0.21336576113558492	0.16576706817791312	0.567592171142467	0.011533384284026957	0.5678764971082472	0.37376367880611516	0.6565470599286117	0.2829936383159771	0.31045155471744523	0.7424079065588499	0.011533384284026957	0.5236382773440926	0.28635475341993333	0.3760851981666217	0.7411701267187921	0.3426634635082034	0.12794421637988762	0.39470662219062724	0.5766409974330766	0.5390084190832554	0.2419672891775896	0.649997643399161	0.2977793569017588	0.29641260061611846	0.22259363122835493	0.15601067533070317	0.7335347969069416	0.37376367880611516	0.22838690738294437	0.7992633517495396
singularityhub-neurodebian-xenial.img	0.1647255969836615	0.7689274933776874	0.5845517506733359	0.15417995503738172	0.26531641640476467	0.07264449131528473	0.998683303028403	0.018155757286192068	0.7681784569879221	0.9996862646671268	0.6510633861551293	0.6510973257571808	0.25596328343754604	0.36285820617789355	0.1248053438242767	0.2625464282629351	0.07629964907434728	0.31817199654278305	0.14690314792459838	0.09997514651530093	0.07664139397141768	0.998683303028403	0.018155757286192068	0.9996235412222362	0.18358055514759877	0.769156064873264	0.30485582591917676	0.3707618201374924	0.7677812673194162	0.018155757286192068	0.3155394992799939	0.2628375890672038	0.18295456212679176	0.7689274933776874	0.2516150683782197	0.12127855549719488	0.3923019016135895	0.3317646433224323	0.7520020834689758	0.24150791250881967	0.34311921566473513	0.3170144621933995	0.27448412877590644	0.10554758084944693	0.16243133631089893	0.75772101207451	0.18358055514759877	0.2775187226225802	0.7206832871652816
researchapps-edd-master.img	0.05476022948690193	0.09381141021242084	0.19289882902217703	0.06886867167586203	0.06641214725351295	0.16460127574579583	0.0949574840565212	0.0015451713395638628	0.0936902932988123	0.09496639049554478	0.11124577892626555	0.11123138139740521	0.2595202567992878	0.14559453552643012	0.21740271264389752	0.24642633803083802	0.16959335928284971	0.043182775926138756	0.12134205459436577	0.07903385234060169	0.06794268473327729	0.0949574840565212	0.0015451713395638628	0.09496564822848032	0.15161055676789215	0.13184310353929576	0.04370087478283497	0.1387099483746745	0.09371344801235165	0.0015451713395638628	0.11919306532265513	0.21716316002427674	0.14589092039386775	0.09381141021242084	0.24305011930184933	0.12274314829272301	0.23883947361037067	0.2073870092371035	0.07909737598341735	0.03495013083545072	0.14895968089693834	0.1049349240780911	0.22884636301400538	0.11848997322432117	0.12234118759491494	0.09515581706671648	0.15161055676789215	0.05617184802677995	0.10679574116027866
researchapps-optitype-master.img	0.13342702012136698	0.2189666626918556	0.21766621352470678	0.11676824736137952	0.13674662602757792	0.16652290154551477	0.27247984388640684	0.003225679556272373	0.21912160550615012	0.2720564315921037	0.25435494858403346	0.2543266345514411	0.36503684602474185	0.516756567775447	0.28037236396864607	0.3434859987834824	0.17327260201325317	0.12164245187104392	0.3213771976558338	0.1613267863230483	0.13394858401387724	0.27247984388640684	0.003225679556272373	0.2720517737296261	0.32575976845151955	0.39934035265761764	0.1230205470488156	0.39908020085409923	0.2191486824847979	0.003225679556272373	0.25715086590374514	0.24694561330279888	0.3161196431315478	0.2189666626918556	0.415592483304861	0.22238073597680585	0.3722388836394013	0.4220227020142106	0.21124349374881116	0.10267685197072796	0.40021297364451147	0.3654557413817272	0.3538794891890646	0.22385332504661282	0.3374396739713295	0.219504334107988	0.32575976845151955	0.1459317750113813	0.24442289039767218
singularityhub-neurodebian-precise.img	0.15309311136307072	0.6480197721381639	0.6184036315490826	0.1433825433825434	0.2773929350530062	0.08186311628378419	0.7018705918429929	0.01833180568285976	0.6472503617945007	0.7023875283864236	0.5545547594677585	0.5545831414094887	0.2849023090586146	0.3081055458998262	0.13858151974194602	0.29217383850505746	0.08598863757367725	0.29298282806868775	0.11437720970697665	0.09019322551504153	0.06937479308949569	0.7018705918429929	0.01833180568285976	0.7023444212593593	0.16772346083043568	0.558854415274463	0.2978857683811928	0.27382774453875053	0.6469418499548056	0.01833180568285976	0.28443376148626653	0.2833071847664897	0.1649857695395169	0.6480197721381639	0.28389407061958694	0.08968820934840536	0.4366365783428775	0.30115626728474726	0.5906458797327394	0.22111100108921675	0.31047893606026816	0.23968395061728395	0.30535274356103026	0.09664438570201876	0.12560485314728237	0.6388311456910376	0.16772346083043568	0.25617269653031915	0.6120787152228002
singularityhub-linuxbrew-master.img	0.12478529316187735	0.2570420190450822	0.4027010683329974	0.15323831106870228	0.16669414372332436	0.2218359576105739	0.2673397815355061	0.00451734337187416	0.2572925453980376	0.26741146240643504	0.2943627348860464	0.29432720151663505	0.482775790452979	0.3460473237401409	0.333016942717479	0.4586161914650055	0.38634635933039535	0.11738854848933024	0.2007794414979342	0.1297175494467564	0.10487743767486533	0.2673397815355061	0.00451734337187416	0.2674054875323979	0.28676683039583933	0.3424269408240913	0.11997640913303564	0.2983068842199374	0.2573185076680649	0.00451734337187416	0.28139939474569087	0.3779386859756504	0.2827887024758448	0.2570420190450822	0.5146285983214369	0.18240159815213658	0.6055481632446817	0.4829818302247512	0.22495868891051904	0.0926839293053843	0.3573147736505649	0.23695424026704767	0.42696137432979536	0.18872921873302184	0.20959806042166812	0.2560321419898894	0.28676683039583933	0.14793502367679673	0.2842283188141984
researchapps-samtools-master.img	0.14750021196619845	0.2506543735594015	0.24346671927968003	0.1286621593935669	0.15217176540323377	0.16472588521381545	0.3127872716558633	0.0037846444972653636	0.25071792767977497	0.3123108963024087	0.28892787884384524	0.2888962765957447	0.31266068396798447	0.4730293886661431	0.2696708883675671	0.28835103175872717	0.17327828513183768	0.138612009799338	0.3261806787193921	0.1691380908248378	0.13920766340108942	0.3127872716558633	0.0037846444972653636	0.31230476040786653	0.32715839729842505	0.4536765367653677	0.1385329827113523	0.4378915949412688	0.2507421875	0.0037846444972653636	0.28270551620519424	0.2506224270959154	0.3353568657874321	0.2506543735594015	0.4052180016215497	0.23217978933192246	0.4146594620997039	0.4210714876260817	0.24268680445151034	0.11663595058664672	0.4133157732507636	0.3271148656576323	0.296486026118226	0.21980429099490845	0.3435280606848197	0.24971812915516503	0.32715839729842505	0.1653260250569476	0.2791026793398229
rjeschmi-singularity-easybuild-master.img	0.4737375015820782	0.11137592813273443	0.11714908185496421	0.49551456813439543	0.20787573341357002	0.04688703367117464	0.13609522052039122	0.0015094339622641509	0.11083862391418946	0.13613290263036457	0.10530834782235388	0.10526767698450178	0.1029077995247123	0.12057642915365804	0.0778651478669877	0.10345809987654489	0.051302652440330804	0.45915278231514756	0.05886315353127105	0.0422259324016985	0.03378190060001788	0.13609522052039122	0.0015094339622641509	0.1361297616575529	0.08706397327552805	0.126299560389191	0.3043789757061288	0.13248015505422622	0.11085651436689428	0.0015094339622641509	0.07461260561908459	0.10321300424051322	0.08654067516376802	0.11137592813273443	0.12634691458330558	0.050588902185551426	0.13562012561253364	0.10668471406158674	0.11337168514101305	0.35737115038628425	0.13648614767456438	0.0947316922443094	0.10636428302439432	0.057010416023808054	0.06365486626388243	0.11088323762646979	0.08706397327552805	0.529382736357281	0.10878361762536048
bbbbbrie-singularity-near-master.img	0.1647952628344785	0.7690696241528034	0.5846361056327866	0.15424433348147762	0.26534730306558013	0.07265774378585087	0.9989966135708015	0.0181622655036444	0.7681972265023113	1.0	0.6512694854282884	0.651199165797706	0.2559373420919656	0.362940316363153	0.12476819835049434	0.26252024619371556	0.07631364178542281	0.3183316224539413	0.14690724042827824	0.09999358604323007	0.07665509508156432	0.9989966135708015	0.0181622655036444	0.9999372450580484	0.1835886439408404	0.7693652566655335	0.3050120611096221	0.37083460000467694	0.7679231337767923	0.0181622655036444	0.3155634158665993	0.262811349361057	0.18299195962204354	0.7690696241528034	0.2516728546556751	0.12126610030145245	0.3924058919803601	0.3318442884492661	0.7518885126334983	0.2416452442159383	0.343202416918429	0.31699359407949707	0.2744575647422727	0.10555025458721407	0.16243633974043042	0.7578589634664401	0.1835886439408404	0.2776521575277935	0.720923520923521
pforai-slamdunk-master.img	0.11680497333675535	0.24698390095328507	0.22793490684131276	0.10126338123252002	0.1175668031013943	0.10553715566309026	0.31683837861490116	0.0035596356057235193	0.2466918527602508	0.31699359407949707	0.2820623026180554	0.2820301988339064	0.27511365302830326	0.3268517102867389	0.170217603856386	0.27138906457333484	0.13737075332348597	0.13871804091519843	0.18684823861595984	0.12524833396202692	0.10388305672114345	0.31683837861490116	0.0035596356057235193	0.31698728788270636	0.22251730635917163	0.3440817144001602	0.13403287598844998	0.2342304948440236	0.2467172915677899	0.0035596356057235193	0.25719774867409895	0.18918784626468907	0.19826711419873547	0.24698390095328507	0.34856411194439363	0.11855446118192352	0.273481088745723	0.2760355852098971	0.23816615681854775	0.11537538535378708	0.29662718045856773	1.0	0.27600066138407336	0.1497653166098233	0.20177036834593545	0.24593583940169259	0.22251730635917163	0.13196544276457883	0.2752773099483129
truatpasteurdotfr-singularity-google-chrome-master.img	0.10761173685343281	0.3281527442491471	0.29062580008046524	0.09300842758926592	0.13173993932588035	0.13193343701708796	0.25076747125744897	0.0036912592873030144	0.32774651821700784	0.2508278644108616	0.412895202924219	0.41286529873947203	0.29878730540982196	0.2544610393242714	0.24004927831602002	0.2941469862091324	0.1480150944958925	0.12083508263043395	0.22819607289165136	0.18234659975665266	0.15277043244782557	0.25076747125744897	0.0036912592873030144	0.25082283053704746	0.3611688566385566	0.29036047279935395	0.13903478724214052	0.2007931538300981	0.327754393664346	0.0036912592873030144	0.384930518693942	0.2589710602900216	0.28503953982890573	0.3281527442491471	0.3449721697766226	0.09755713827553447	0.2772062132427106	0.38170095523139536	0.23574082722491826	0.11896076825727686	0.44760536534714024	0.2626932354234247	0.302338074286299	0.24180672268907563	0.24656282134288	0.3289591233050763	0.3611688566385566	0.1149471163440431	0.36350501776719124
researchapps-opensees-master.img	0.14555306138245994	0.23907780467760922	0.2713888104554072	0.13003400751745123	0.1685391199164269	0.1444076817586272	0.25579472048995283	0.0043054733329745435	0.23928206495179705	0.2558633487602567	0.2754408638012257	0.27540491526483646	0.28620115612997943	0.28833875436694373	0.23638032247345686	0.2818716876614557	0.1538469718156346	0.14768931546234831	0.19447538100820633	0.11752138143967275	0.09594461962536806	0.25579472048995283	0.0043054733329745435	0.2559023430513325	0.27613542526837326	0.291754414385226	0.14930028662957343	0.2846162446195986	0.23931244309222946	0.0043054733329745435	0.24240562795255438	0.2483892053413017	0.2578675386027705	0.23907780467760922	0.373420866790469	0.13552951166667707	0.41996528655443777	0.3540006927606512	0.21291535482117374	0.1224296759335417	0.33642623805653116	0.25555597718159856	0.2901866345574955	0.18171444097269393	0.20956532075920276	0.23807735636500188	0.27613542526837326	0.17408688350892626	0.2693958974803764
singularityhub-neurodebian-yakkety.img	0.16195182912974324	0.6912253773343566	0.58172815053231	0.15141939081711236	0.27105179536066093	0.07216099204873895	0.8909588327253778	0.01954983922829582	0.6904228776149959	0.8916558018252934	0.5819120890945284	0.5819433982567523	0.2565775446676048	0.39550525377488455	0.12301697745616476	0.26326267200455034	0.07586832686394113	0.3178342171364778	0.13186669530221395	0.08851724749061499	0.06778448578881482	0.8909588327253778	0.01954983922829582	0.891597679421159	0.16342435511830858	0.7075061259188878	0.31626155805326395	0.32531006189380823	0.6900652090525509	0.01954983922829582	0.28225516852203353	0.26355976829910477	0.16263580119001805	0.6912253773343566	0.25319144416831285	0.10829701001758814	0.387835492055014	0.2972929161938726	0.8230592060696382	0.23881527669524552	0.30746035291489837	0.28502979545820584	0.2753964803075726	0.09360705405107228	0.14587078245418295	0.681062704608411	0.16342435511830858	0.2760492391198992	0.6517243440320364
singularityhub-neurodebian-wheezy.img	0.12575326890278568	0.7707585853408508	0.544552982595329	0.11762204682558665	0.2588675043741053	0.06751910182441914	0.6649699817280084	0.01987866270814509	0.7701083125040057	0.665491118077325	0.6487418503152109	0.648776807845673	0.23996245253232068	0.2710242478306707	0.1148654918903313	0.2461309458660771	0.07101620994781556	0.2468832112707553	0.09833278849297156	0.09678822941678887	0.07409965892199614	0.6649699817280084	0.01987866270814509	0.6654476588519559	0.1784925516934707	0.5191046121488306	0.28314756280153053	0.25229586388552716	0.7695657743051108	0.01987866270814509	0.3089994352892859	0.24633353824536752	0.17813249622412414	0.7707585853408508	0.23136596459161335	0.08081565220051705	0.3603314621758888	0.3294760179527389	0.6964843219763811	0.23031690690534423	0.34128758242986473	0.20542260897590847	0.2574824246032655	0.10221976995883027	0.10790534256484448	0.7593340060544904	0.1784925516934707	0.2144035717752111	0.720708854696761
singularityhub-mongo-master.img	0.1336129584149673	0.991540169196616	0.5689249034203335	0.12520678246484698	0.2573358263059488	0.0728737700912412	0.7624977110419338	0.01794231205995912	0.9903973112471492	0.7630566245189665	0.8457538994800693	0.84569506040679	0.25460538668558197	0.2890255439924314	0.12437526774239611	0.2610072311839459	0.07638032392770164	0.2551462050036947	0.11915948355591728	0.13227339911317063	0.10147556252757488	0.7624977110419338	0.01794231205995912	0.7630100171023699	0.24207576907360925	0.6068099676621648	0.27414623926251835	0.29703703703703704	0.9898638517363402	0.01794231205995912	0.4143239123372567	0.26124831033964857	0.24139489452276472	0.991540169196616	0.24452296819787986	0.0969643629411006	0.3753186820279472	0.4346431857011434	0.7201924903438233	0.23900177549812587	0.45024018237577007	0.2474804252213873	0.2727597925236988	0.13955444878180104	0.13167874556624315	0.9773573751108484	0.24207576907360925	0.22321717055158088	0.9342416394550164
researchapps-bamtools-master.img	0.14908021023765997	0.25438109586868607	0.24678653891605912	0.12999379010556822	0.15407441984529208	0.1653387837717166	0.3174641148325359	0.003851302162834934	0.25444596443228457	0.3169817340671612	0.29298623466616724	0.29295426452410384	0.3155305348182597	0.4779685085411185	0.27120521320902147	0.29103689812342426	0.17394989250868198	0.14058380592910116	0.3279046659290632	0.1696845390142316	0.1395346475841376	0.3174641148325359	0.003851302162834934	0.31697541326846	0.32955689582702025	0.4598850469847642	0.14049821256312772	0.44215804720890656	0.25446977205153615	0.003851302162834934	0.2855787733420061	0.2529607882165605	0.337813812640422	0.25438109586868607	0.4089293782895942	0.23323146794864053	0.41946142918905566	0.4254685193951714	0.24635868468831953	0.1182543059589662	0.4177050294517444	0.3300189393939394	0.2993185147442838	0.2208842971416592	0.3454857681260733	0.2534127673005602	0.32955689582702025	0.1675624977453916	0.28316420574710416
gawbul-singularity-fastqc-master.img	0.18380388475702217	0.359870477891916	0.35034544238912413	0.21153081510934393	0.2088881051053699	0.1834675909582036	0.4482273494653911	0.005793369810106212	0.35947402216700636	0.44849133078135556	0.4008768536428111	0.40083561149223706	0.4120137129229393	0.49632050901082	0.30633367178900844	0.38382980014871243	0.1974352094094497	0.19631000183712569	0.31918353878426475	0.13971535871176952	0.11045851636148266	0.4482273494653911	0.005793369810106212	0.44847870753469	0.3278019183175374	0.627398282941396	0.19681560302230125	0.544509838510512	0.35947530002790956	0.005793369810106212	0.29969243248724103	0.3356243537497719	0.31797150997150997	0.359870477891916	0.4675100718034103	0.280780084526822	0.4816528398213146	0.5304359987413028	0.34969957081545067	0.1635178657469632	0.426612384829655	0.3097623819066705	0.34540189402833216	0.20824367306424385	0.3379549689706461	0.3597804391217565	0.3278019183175374	0.22923913576012933	0.3968688209323113
TormodLandet-singularity-fenics-dev-env-master.img	0.08052596311654511	0.15381110538242948	0.1590268303774443	0.07719451347915995	0.10027867141519889	0.23285621090602096	0.19175379284622882	0.0021710352131321152	0.153652453355077	0.19149268997051921	0.1717852510654067	0.17176407916526734	0.3120688602649411	0.41969347050178457	0.1972010486964121	0.3008389439176566	0.14921774610197783	0.07098506069094304	0.26661634011597984	0.10679576235415505	0.08940267738315806	0.19175379284622882	0.0021710352131321152	0.19149038577238708	0.24909432344112734	0.2787539026002142	0.07018852096101415	0.29195699237724454	0.15368014675027275	0.0021710352131321152	0.18574064879954286	0.19544560220926233	0.20789642865060187	0.15381110538242948	0.31338163073386505	0.1945248948548115	0.27044340520461313	0.2927876769199935	0.14761229658172476	0.058039305826916444	0.2362595456695726	0.21177312090738012	0.3040498106978163	0.18181230401189669	0.28116891403292354	0.15352245693313726	0.24909432344112734	0.09004626749171371	0.17264722590418483
c1t4r-CiTAR-Containers-master.img	0.4409776687676468	0.09577877121493848	0.10237149129969336	0.4716500172235618	0.18337937231670384	0.06197814402729022	0.11736622239904515	0.0012648443538753427	0.09531345822864942	0.1173942456922281	0.10264461265302308	0.10260915071770335	0.13329259349792227	0.10923143218560169	0.10390437280658536	0.12819208969477483	0.06825952668711974	0.3990687638407813	0.06886790459893952	0.04352035812187209	0.036300163893667005	0.11736622239904515	0.0012648443538753427	0.11743170377444835	0.10082901250842195	0.11905672402804333	0.2644066516921799	0.12033157341704827	0.09533227848101265	0.0012648443538753427	0.08286425633253951	0.09439212860585883	0.08557767369242779	0.09577877121493848	0.12673634401258582	0.06789870117328956	0.16012578228566143	0.14110548851693266	0.09690016103059582	0.3062238059191699	0.14032855486753187	0.09400638373330181	0.09700438847548178	0.06760021210990436	0.07420510795954934	0.09542931380654306	0.10082901250842195	0.4627376152073733	0.09398052237216596
singularityhub-debian-sid.img	0.13718059144415734	0.7396775462052694	0.4943230559620528	0.12816867405241558	0.2567949028147431	0.059667764502247755	0.7653265660478162	0.0073002568608895495	0.7383465547761097	0.7659403823018313	0.6198033939260805	0.6198374340949033	0.2129653512165764	0.3168408700161013	0.10197344592427017	0.21851631261994572	0.06275976199800402	0.2719963505730741	0.11064986178138031	0.09100164840492582	0.06961176390597282	0.7653265660478162	0.0073002568608895495	0.7658891933435809	0.1689339193920882	0.597074264743361	0.29813945597466496	0.28331458926563136	0.737814465408805	0.0073002568608895495	0.29232283464566927	0.21868224257710517	0.16762919742795904	0.7396775462052694	0.2103166955739706	0.08985213816798576	0.3275407397389952	0.30718419041380063	0.9726084538375973	0.2542004558223353	0.31847169704836614	0.23296952976021423	0.2286756388651631	0.09653058618194202	0.12244347645716656	0.7279762672513865	0.1689339193920882	0.23558451816745657	0.690148596587782
singularityhub-centos-master.img	0.5388925081433225	0.2569802691059937	0.23782210427189454	0.5163629237703312	0.26320431852662035	0.04171055651344942	0.318051730655003	0.0049351124108938035	0.2557718906266624	0.31825795644891125	0.22248781833226072	0.22249804624649475	0.1133635582895604	0.14457051856275505	0.07392840743476611	0.11604402798805188	0.0438395433174969	0.9999051323403851	0.054652639216397604	0.04904910409187673	0.03776734733378496	0.318051730655003	0.0049351124108938035	0.3182407607521072	0.08964053212567223	0.2552236228630634	0.6596947427925381	0.16225516146109054	0.2556223084693498	0.0049351124108938035	0.11548406993571039	0.11570892230679276	0.0890158209503881	0.2569802691059937	0.13939418063129402	0.04481211315767861	0.17456148295746157	0.12334187800204077	0.2680573372748062	0.73308941638408	0.1629941256445117	0.13868544067828686	0.12103106862410379	0.05234710743801653	0.06012104236482769	0.2537399611568947	0.08964053212567223	0.8856770723919163	0.24303950145743292
lsorrillo-singularity-builds-ub_helloworld.img	0.16479066000055861	0.7690222413899328	0.5846079846079846	0.15424030116072363	0.26533700671297195	0.0726573096480064	0.9989339687715558	0.01816009557945042	0.7681498829039812	0.9999372450580484	0.6512355333124804	0.6511652155779156	0.2559319535970693	0.36293066780093575	0.12476692006638936	0.2625145769446724	0.07631316270222423	0.3184224743381956	0.14690587623504942	0.09999278435648486	0.07666691243333579	0.9989339687715558	0.01816009557945042	1.0	0.18358594759722713	0.7693278943278943	0.30499571183533447	0.3708259283509494	0.7678758391328447	0.01816009557945042	0.31555544326823476	0.26280565723072924	0.1829892747626803	0.7690222413899328	0.2516675756177371	0.12128040193354395	0.3923930476907466	0.33183546491531285	0.7518395519958325	0.24163306451612904	0.3431929911290544	0.31698728788270636	0.27445136819290167	0.10554936332624042	0.1624346718963375	0.7578129740882336	0.18358594759722713	0.27763907861887044	0.7208819115779753
singularityhub-neurodebian-master.img	0.13343307566564153	0.9983657163609951	0.5693548387096774	0.12500648643038764	0.2587774835961782	0.07236461458625358	0.7676294882059493	0.018244803695150115	1.0	0.7681972265023113	0.8475760065735415	0.847619536746957	0.2538347249251889	0.28813380467472166	0.12409087194573834	0.2602369302086016	0.07599902244001479	0.25574468085106383	0.11870936672285096	0.13205992689111254	0.10125976718226758	0.7676294882059493	0.018244803695150115	0.7681498829039812	0.24153967650413877	0.6075088593046643	0.27615327773672543	0.2974404236540159	0.9993344224602166	0.018244803695150115	0.4140352637255148	0.2610361378360345	0.24120852630502432	0.9983657163609951	0.24426653323325828	0.09647943488663552	0.3754742064135404	0.43394284809625583	0.7253786668370934	0.23944361649279683	0.44957903054412685	0.2466918527602508	0.27203804225920775	0.13911959433278862	0.13119990172292006	0.9839584948416721	0.24153967650413877	0.223523397927413	0.9366485013623979
bauerm97-shubtest-master.img	0.16478605742375155	0.7689748644652539	0.5845798662882978	0.1542362690507934	0.2653267111593978	0.07265687551534997	0.9988713318284425	0.0181579261736949	0.7681025451408147	0.9998744979919679	0.6512015847364855	0.6511312688979252	0.2559265653290665	0.362921019751708	0.12476564180847685	0.26250890794048415	0.0763126836250408	0.318297228674842	0.14690451206715635	0.0999919826825944	0.07665415312398238	0.9988713318284425	0.0181579261736949	0.9998117588002761	0.18358325133281442	0.7692905356188996	0.30497936431366246	0.37081725710277097	0.767828550314078	0.0181579261736949	0.3155474710727098	0.26279996534696354	0.1829865899821004	0.7689748644652539	0.2516622968012585	0.12126425406878492	0.39238020424194814	0.33182664185057165	0.75179059773408	0.2416208860440502	0.34318356585740967	0.3169809819368187	0.27444517192332873	0.10554847208031816	0.16243300408649403	0.7577669902912622	0.18358325133281442	0.27762600094206313	0.7208403070352629
lsorrillo-singularity-builds-helloworld.img	0.5389165385517367	0.25695293804839137	0.23780174627632256	0.5163866163719198	0.26318574704533426	0.04172183481919557	0.3181253712002592	0.004934210526315789	0.25574468085106383	0.3183316224539413	0.22255929398786542	0.22247759135830844	0.11339897345769008	0.14461308783279422	0.07392693152325813	0.11608019639934533	0.043851357612825506	1.0	0.05465164789319983	0.04906404405237897	0.03779108449767132	0.3181253712002592	0.004934210526315789	0.3184224743381956	0.08966629871783986	0.2552879219545886	0.6597268016957136	0.16229211698795712	0.25570145127850724	0.004934210526315789	0.11547859091448227	0.11574520463637296	0.08904158007097313	0.25695293804839137	0.13942843496258558	0.04484130835678928	0.17461132075471697	0.12338551128586715	0.2680274385143048	0.733113232800928	0.16303706553802744	0.13871804091519843	0.12106857850040541	0.05236277086329152	0.060119839547050524	0.25371332598540913	0.08966629871783986	0.8856866781498131	0.24311557788944724
wresch-abruijn-container-master.img	0.10059960026648901	0.25544321071893805	0.20792839245108122	0.12366915207213455	0.13617205230735976	0.1514094632073984	0.21283489096573208	0.0028610282040866784	0.2550597869073652	0.21287468062566212	0.31594869133239417	0.31592371800575375	0.29480939947780677	0.2621434976534023	0.2359401888124833	0.27352235112469464	0.15707512623829165	0.09037940176445038	0.17769541044369344	0.1630805517337064	0.13407011075356975	0.21283489096573208	0.0028610282040866784	0.21287136425244202	0.32779501637427905	0.27435543612462776	0.09765502398780433	0.2432073129195645	0.25507830671421927	0.0028610282040866784	0.3024796775736048	0.20882402778954504	0.31414826904905074	0.25544321071893805	0.29466156556548206	0.16872473805520605	0.33292726257550376	0.49202208194544733	0.18129224964628204	0.07328212885318608	0.4000283473495228	0.20006090133982948	0.24446485493543682	0.2287963235161776	0.18950056987490216	0.25461904467651236	0.32779501637427905	0.11274862554330618	0.28146205340124125
singularityhub-neurodebian-jessie.img	0.13406830835710923	0.9998185008167463	0.570087253414264	0.12560311284046694	0.2586980705051977	0.0724565934426425	0.7684826100338565	0.01822796492847254	0.9983054950375212	0.769050699193002	0.8484599589322382	0.8485035166076287	0.25412700073229416	0.28807300733238383	0.12397859127308383	0.2605355763453781	0.07608293804710851	0.2569119523606976	0.1186079676995166	0.13192350452302304	0.10116893789787432	0.7684826100338565	0.01822796492847254	0.7690033263521006	0.24124820869768665	0.6080421254188607	0.2760367204811649	0.2977567228647067	0.9976413667977019	0.01822796492847254	0.4142531156749166	0.26077600120510447	0.24094660726024394	0.9998185008167463	0.24401734345034604	0.0966102853497186	0.3750526759376317	0.4345371567256707	0.7264132864899393	0.24054027212235574	0.4501893268680705	0.24700880055374272	0.27230320699708455	0.13895861058234926	0.13108679407519627	0.9850390415449722	0.24124820869768665	0.22455520973660983	0.9378120744439401
satra-om-tensorflow-master.img	0.11423725733668494	0.26079283777385615	0.5015580597746203	0.11061953363412035	0.16812484376673928	0.1846393651693354	0.2627430600666926	0.004818028752752234	0.2610361378360345	0.262811349361057	0.28581257462007004	0.2857778857050348	0.49302732465393917	0.29933236061369767	0.2819283328509633	0.49986281862008597	0.18911389466352901	0.11574520463637296	0.15742116978313986	0.09870679641723239	0.07935085055779803	0.2627430600666926	0.004818028752752234	0.26280565723072924	0.19958707525197564	0.2986995101028981	0.12186291955574646	0.23487992986205292	0.26106042348080566	0.004818028752752234	0.21201443795118596	1.0	0.18836897308724287	0.26079283777385615	0.43807519028610303	0.12231435643564356	0.44865594051261803	0.28922233358882143	0.2226267766274785	0.09178232651023464	0.2883293821084536	0.18918784626468907	0.5579186066794585	0.1323933998372157	0.16377283981571442	0.26356124502290534	0.19958707525197564	0.1455386289445049	0.2922142091209184
singularityhub-neurodebian-stretch.img	0.13668758340668388	0.7270403272192753	0.49331881619320994	0.1278007858128916	0.25552864572994005	0.06118349652530025	0.7519364707413917	0.006935525301823786	0.7262498401738908	0.7525242655201616	0.612108828906334	0.6121417432919288	0.21708268497005095	0.33047094404839056	0.10438869534744698	0.22269367044311272	0.06434498793373954	0.26810219792480194	0.11355318195398864	0.09310080953723468	0.07128234220457293	0.7519364707413917	0.006935525301823786	0.7524752475247525	0.17240459824602986	0.6030587764894042	0.2954847277556441	0.2838786154575628	0.725739474861049	0.006935525301823786	0.29704849090955715	0.22287055520214097	0.17104464801029998	0.7270403272192753	0.21444043321299638	0.09229169374756271	0.32876163780158174	0.31184334908845374	0.9987138698977865	0.2509347735770669	0.3232757417590086	0.23831089104925227	0.23295506543424543	0.09875767964427548	0.12560815626646282	0.7162000629128656	0.17240459824602986	0.2328893194478082	0.6855811730975988
[truncated: 30 more columns]
